# Supplementary material for: Effects of the Yeast RNA-Binding Protein Whi3 on the Half-Life and Abundance of CLN3 mRNA and Other Targets
Source: PLoS One. 2013 Dec 30;8(12):e84630. doi: 10.1371/journal.pone.0084630 (PMC3875557; doi:10.1371/journal.pone.0084630)
Supplement: Table S1 — Whi3 RIP-chip. This spreadsheet contains separate tabs for the full RIP-chip results (Whi3_RIP-chip) and the RIP-chip results for the 262 mRNAs identified as Whi3 targets in this study (Whi3_targets). In both datasets, net_IP_ratio is the averaged net IP ratio as described in the paper. The rank of the net_IP_ratio is also listed. (XLSX) [file pone.0084630.s001.xlsx]

## Sheet: Whi3_targets
SystematicName	CommonName	net_IP_ratio	rank
YEL026W	SNU13	3.834	1
YGR146C	YGR146C	2.99971	2
YMR122W-A	YMR122W-A	2.83475	3
YHR128W	FUR1	2.59262	4
YOR298C-A	MBF1	2.5475	5
YLR347C	KAP95	2.45615	6
YGR035C	YGR035C	2.40694	7
YJR047C	ANB1	2.35012	8
YOR052C	YOR052C	2.33487	9
YML058W	SML1	2.24987	10
YGL055W	OLE1	2.16962	11
YEL034W	HYP2	2.1345	12
YLR180W	SAM1	2.10353	13
YEL033W	YEL033W	2.09725	14
YDR156W	RPA14	2.09121	15
YDR025W	RPS11A	2.04937	16
YML123C	PHO84	2.04179	17
YKL081W	TEF4	2.03825	18
YKR075C	YKR075C	2.0265	19
YDR033W	MRH1	2.01708	20
YOR147W	MDM32	2.0135	21
YOR372C	NDD1	2.00347	22
YER091C	MET6	1.92861	23
YDL037C	BSC1	1.87462	24
YBR004C	GPI18	1.83875	25
YGL209W	MIG2	1.81762	26
YDR249C	YDR249C	1.81313	27
YAL003W	EFB1	1.78812	28
YDR072C	IPT1	1.74087	29
YER020W	GPA2	1.73737	30
YCR034W	FEN1	1.71325	31
YJL159W		1.70369	32
YNR046W	TRM112	1.70188	33
YPL135W	ISU1	1.69988	34
YMR081C	ISF1	1.69625	35
YGL080W	FMP37	1.67562	36
YHR094C	HXT1	1.67007	37
YMR296C	LCB1	1.63825	38
YCR076C	YCR076C	1.63225	39
YLR413W	YLR413W	1.61228	40
YEL039C	CYC7	1.58775	41
YBR082C	UBC4	1.58625	42
YHR008C	SOD2	1.5815	43
YDR125C	ECM18	1.54683	44
YOR224C	RPB8	1.535	45
YMR010W	YMR010W	1.53163	46
YNL156C	NSG2	1.512	47
YDR481C	PHO8	1.50315	48
YDL039C	PRM7	1.49683	49
YJL194W	CDC6	1.49662	50
YGR183C	QCR9	1.49175	51
YJL096W	MRPL49	1.471	52
YJL082W	IML2	1.46275	53
YGL191W	COX13	1.45388	54
YEL040W	UTR2	1.43117	55
YDR107C	TMN2	1.4295	56
YDL160C	DHH1	1.42854	57
YGR060W	ERG25	1.4	58
YBL039C	URA7	1.38613	59
YLR153C	ACS2	1.3805	60
YDL125C	HNT1	1.362	61
YHR026W	PPA1	1.36187	62
YLR056W	ERG3	1.36136	63
YPL081W	RPS9A	1.3575	64
YOR154W	SLP1	1.34462	65
YPR156C	TPO3	1.33613	66
YDR143C	SAN1	1.33446	67
YOR085W	OST3	1.3325	68
YPL089C	RLM1	1.32912	69
YAL040C	CLN3	1.32345	70
YNL201C	PSY2	1.31937	71
YML056C	IMD4	1.31913	72
YGL127C	SOH1	1.31575	73
YMR009W	ADI1	1.30875	74
YBL104C	YBL104C	1.3075	75
YDR071C	PAA1	1.30575	76
YNR009W	NRM1	1.29719	77
YHR138C	YHR138C	1.29675	78
YDR483W	KRE2	1.28775	79
YML018C	YML018C	1.286	80
YNL322C	KRE1	1.28371	81
YBR106W	PHO88	1.27062	82
YMR008C	PLB1	1.26025	83
YNL316C	PHA2	1.25779	84
YLR375W	STP3	1.25575	85
YEL004W	YEA4	1.253	86
YOR359W	VTS1	1.241	87
YGL162W	SUT1	1.23821	88
YOL001W	PHO80	1.2315	89
YDR422C	SIP1	1.228	90
YFL026W	STE2	1.22778	91
YML028W	TSA1	1.227	92
YMR070W	MOT3	1.22625	93
YDR124W	YDR124W	1.22375	94
YML090W	YML090W	1.21463	95
YML053C	YML053C	1.214	96
YHR208W	BAT1	1.21333	97
YMR215W	GAS3	1.2042	98
YPL037C	EGD1	1.2035	99
YDR508C	GNP1	1.20138	100
YBL014C	RRN6	1.19975	101
YHR007C	ERG11	1.17575	102
YML091C	RPM2	1.1695	103
YGR055W	MUP1	1.15731	104
YFR048W	RMD8	1.14858	105
YGR131W	YGR131W	1.14463	106
YHL036W	MUP3	1.144	107
YOR122C	PFY1	1.14237	108
YLR094C	GIS3	1.13733	109
YPR149W	NCE102	1.13317	110
YPL068C	YPL068C	1.13067	111
YER056C	FCY2	1.12963	112
YDL199C	YDL199C	1.12675	113
YNL300W	TOS6	1.12028	114
YNL030W	HHF2	1.12027	115
YBR029C	CDS1	1.11475	116
YPR016C	TIF6	1.10475	117
YLR194C	YLR194C	1.0935	118
YMR022W	UBC7	1.08979	119
YNL268W	LYP1	1.0835	120
YJL026W	RNR2	1.079	121
YLR060W	FRS1	1.07838	122
YOR160W	MTR10	1.0755	123
YKL175W	ZRT3	1.0745	124
YGL096W	TOS8	1.06975	125
YHL001W	RPL14B	1.06429	126
YAL041W	CDC24	1.06375	127
YJL151C	SNA3	1.06212	128
YJL158C	CIS3	1.06122	129
YGR243W	FMP43	1.05725	130
YPL061W	ALD6	1.05461	131
YOR157C	PUP1	1.05337	132
YNR047W	FPK1	1.05137	133
YGR175C	ERG1	1.05075	134
YOR095C	RKI1	1.0485	135
YJR116W	YJR116W	1.04492	136
YDL195W	SEC31	1.04163	137
YCL044C	MGR1	1.03575	138
YIL044C	AGE2	1.03262	139
YBR009C	HHF1	1.0311	140
YGR283C	YGR283C	1.02883	141
YJR056C	YJR056C	1.02838	142
YDR529C	QCR7	1.028	143
YCR043C	YCR043C	1.02212	144
YHR162W	YHR162W	1.02188	145
YGR023W	MTL1	1.0215	146
YJR008W	YJR008W	1.018	147
YPL257W	YPL257W	1.0165	148
YHR093W	YHR093W	1.016	149
YML094W	GIM5	1.01237	150
YDR091C	RLI1	1.01225	151
YDR188W	CCT6	1.01225	152
YNL327W	EGT2	1.00971	153
YMR246W	FAA4	0.99475	154
YNL281W	HCH1	0.985625	155
YML043C	RRN11	0.98525	156
YNL244C	SUI1	0.984125	157
YHL029C	OCA5	0.981583	158
YER028C	MIG3	0.97675	159
YGR182C	YGR182C	0.975625	160
YNR018W	AIM38	0.97275	161
YGL056C	SDS23	0.97175	162
YOR101W	RAS1	0.970417	163
YOL039W	RPP2A	0.969625	164
YKL120W	OAC1	0.968625	165
YER057C	HMF1	0.967875	166
YDL110C	TMA17	0.967375	167
YDR011W	SNQ2	0.964949	168
YNL081C	SWS2	0.9635	169
YKR042W	UTH1	0.963345	170
YDR232W	HEM1	0.96275	171
YGR284C	ERV29	0.958208	172
YLL028W	TPO1	0.9572	173
YOR332W	VMA4	0.952958	174
YPR028W	YOP1	0.952625	175
YFL063W	YFL063W	0.946833	176
YBL092W	RPL32	0.942375	177
YPL219W	PCL8	0.939542	178
YOL036W	YOL036W	0.939	179
YCR024C-A	PMP1	0.937837	180
YLR052W	IES3	0.936333	181
YDL051W	LHP1	0.93575	182
YOR321W	PMT3	0.934967	183
YNL234W	YNL234W	0.934167	184
YJL034W	KAR2	0.932875	185
YNL135C	FPR1	0.931	186
YHR130C	YHR130C	0.92825	187
YBR158W	AMN1	0.927289	188
YIR032C	DAL3	0.926	189
YMR268C	PRP24	0.922625	190
YCR107W	AAD3	0.921875	191
YMR038C	CCS1	0.92075	192
YJL223C	PAU1	0.918667	193
YLR064W	YLR064W	0.9185	194
YLR157C	ASP3-2	0.917542	195
YOR225W	YOR225W	0.9165	196
YML075C	HMG1	0.916375	197
YHR136C	SPL2	0.913	198
YDL081C	RPP1A	0.911875	199
YNL071W	LAT1	0.91025	200
YEL069C	HXT13	0.909125	201
YBR270C	BIT2	0.9045	202
YFR033C	QCR6	0.9015	203
YLR158C	ASP3-3	0.901	204
YOR385W	YOR385W	0.898625	205
YJL117W	PHO86	0.895125	206
YNR067C	DSE4	0.89475	207
YER067W	YER067W	0.894625	208
YEL027W	CUP5	0.894625	209
YHR004C	NEM1	0.892875	210
YOR107W	RGS2	0.89275	211
YLR295C	ATP14	0.891875	212
YHL017W	YHL017W	0.890625	213
YOR342C	YOR342C	0.889458	214
YKL109W	HAP4	0.889125	215
YLR378C	SEC61	0.8875	216
YDL127W	PCL2	0.883458	217
YGR092W	DBF2	0.88325	218
YBR283C	SSH1	0.883	219
YOR096W	RPS7A	0.8825	220
YLR297W	YLR297W	0.881875	221
YFR021W	ATG18	0.879875	222
YOR231W	MKK1	0.878625	223
YBR173C	UMP1	0.873792	224
YPL028W	ERG10	0.872	225
YPR170C	YPR170C	0.871	226
YBR253W	SRB6	0.86875	227
YLR048W	RPS0B	0.868375	228
YGL247W	BRR6	0.867125	229
YNL122C	YNL122C	0.8625	230
YKL056C	TMA19	0.85825	231
YDR310C	SUM1	0.85625	232
YGL178W	MPT5	0.852167	233
YGR108W	CLB1	0.852	234
YLL027W	ISA1	0.84425	235
YHR017W	YSC83	0.84375	236
YFR045W	YFR045W	0.843375	237
YGL039W	YGL039W	0.842	238
YOR247W	SRL1	0.841928	239
YGR030C	POP6	0.841125	240
YLR332W	MID2	0.8405	241
YGL028C	SCW11	0.839928	242
YBR242W	YBR242W	0.83725	243
YBR125C	PTC4	0.835875	244
YMR012W	CLU1	0.833875	245
YPR036W	VMA13	0.82925	246
YBR016W	YBR016W	0.829125	247
YNL141W	AAH1	0.826167	248
YBR091C	TIM12	0.825583	249
YBL040C	ERD2	0.8245	250
YPL010W	RET3	0.8235	251
YPL179W	PPQ1	0.82175	252
YKL164C	PIR1	0.820357	253
YOR288C	MPD1	0.819875	254
YHR181W	SVP26	0.819083	255
YNL103W	MET4	0.818	256
YFL034C-B	MOB2	0.817375	257
YML113W	DAT1	0.816833	258
YHR032W	YHR032W	0.816375	259
YKL125W	RRN3	0.81625	260
YEL054C	RPL12A	0.815875	261
YPL265W	DIP5	0.810143	262

## Sheet: Whi3_RIP_chip
SystematicName	CommonName	net_IP_ratio	rank
YEL026W	SNU13	3.834	1
YGR146C	YGR146C	2.99971	2
YMR122W-A	YMR122W-A	2.83475	3
YHR128W	FUR1	2.59262	4
YOR298C-A	MBF1	2.5475	5
YLR347C	KAP95	2.45615	6
YGR035C	YGR035C	2.40694	7
YJR047C	ANB1	2.35012	8
YOR052C	YOR052C	2.33487	9
YML058W	SML1	2.24987	10
YGL055W	OLE1	2.16962	11
YEL034W	HYP2	2.1345	12
YLR180W	SAM1	2.10353	13
YEL033W	YEL033W	2.09725	14
YDR156W	RPA14	2.09121	15
YDR025W	RPS11A	2.04937	16
YML123C	PHO84	2.04179	17
YKL081W	TEF4	2.03825	18
YKR075C	YKR075C	2.0265	19
YDR033W	MRH1	2.01708	20
YOR147W	MDM32	2.0135	21
YOR372C	NDD1	2.00347	22
YER091C	MET6	1.92861	23
YDL037C	BSC1	1.87462	24
YBR004C	GPI18	1.83875	25
YGL209W	MIG2	1.81762	26
YDR249C	YDR249C	1.81313	27
YAL003W	EFB1	1.78812	28
YDR072C	IPT1	1.74087	29
YER020W	GPA2	1.73737	30
YCR034W	FEN1	1.71325	31
YJL159W		1.70369	32
YNR046W	TRM112	1.70188	33
YPL135W	ISU1	1.69988	34
YMR081C	ISF1	1.69625	35
YGL080W	FMP37	1.67562	36
YHR094C	HXT1	1.67007	37
YMR296C	LCB1	1.63825	38
YCR076C	YCR076C	1.63225	39
YLR413W	YLR413W	1.61228	40
YEL039C	CYC7	1.58775	41
YBR082C	UBC4	1.58625	42
YHR008C	SOD2	1.5815	43
YDR125C	ECM18	1.54683	44
YOR224C	RPB8	1.535	45
YMR010W	YMR010W	1.53163	46
YNL156C	NSG2	1.512	47
YDR481C	PHO8	1.50315	48
YDL039C	PRM7	1.49683	49
YJL194W	CDC6	1.49662	50
YGR183C	QCR9	1.49175	51
YJL096W	MRPL49	1.471	52
YJL082W	IML2	1.46275	53
YGL191W	COX13	1.45388	54
YEL040W	UTR2	1.43117	55
YDR107C	TMN2	1.4295	56
YDL160C	DHH1	1.42854	57
YGR060W	ERG25	1.4	58
YBL039C	URA7	1.38613	59
YLR153C	ACS2	1.3805	60
YDL125C	HNT1	1.362	61
YHR026W	PPA1	1.36187	62
YLR056W	ERG3	1.36136	63
YPL081W	RPS9A	1.3575	64
YOR154W	SLP1	1.34462	65
YPR156C	TPO3	1.33613	66
YDR143C	SAN1	1.33446	67
YOR085W	OST3	1.3325	68
YPL089C	RLM1	1.32912	69
YAL040C	CLN3	1.32345	70
YNL201C	PSY2	1.31937	71
YML056C	IMD4	1.31913	72
YGL127C	SOH1	1.31575	73
YMR009W	ADI1	1.30875	74
YBL104C	YBL104C	1.3075	75
YDR071C	PAA1	1.30575	76
YNR009W	NRM1	1.29719	77
YHR138C	YHR138C	1.29675	78
YDR483W	KRE2	1.28775	79
YML018C	YML018C	1.286	80
YNL322C	KRE1	1.28371	81
YBR106W	PHO88	1.27062	82
YMR008C	PLB1	1.26025	83
YNL316C	PHA2	1.25779	84
YLR375W	STP3	1.25575	85
YEL004W	YEA4	1.253	86
YOR359W	VTS1	1.241	87
YGL162W	SUT1	1.23821	88
YOL001W	PHO80	1.2315	89
YDR422C	SIP1	1.228	90
YFL026W	STE2	1.22778	91
YML028W	TSA1	1.227	92
YMR070W	MOT3	1.22625	93
YDR124W	YDR124W	1.22375	94
YML090W	YML090W	1.21463	95
YML053C	YML053C	1.214	96
YHR208W	BAT1	1.21333	97
YMR215W	GAS3	1.2042	98
YPL037C	EGD1	1.2035	99
YDR508C	GNP1	1.20138	100
YBL014C	RRN6	1.19975	101
YHR007C	ERG11	1.17575	102
YML091C	RPM2	1.1695	103
YGR055W	MUP1	1.15731	104
YFR048W	RMD8	1.14858	105
YGR131W	YGR131W	1.14463	106
YHL036W	MUP3	1.144	107
YOR122C	PFY1	1.14237	108
YLR094C	GIS3	1.13733	109
YPR149W	NCE102	1.13317	110
YPL068C	YPL068C	1.13067	111
YER056C	FCY2	1.12963	112
YDL199C	YDL199C	1.12675	113
YNL300W	TOS6	1.12028	114
YNL030W	HHF2	1.12027	115
YBR029C	CDS1	1.11475	116
YPR016C	TIF6	1.10475	117
YLR194C	YLR194C	1.0935	118
YMR022W	UBC7	1.08979	119
YNL268W	LYP1	1.0835	120
YJL026W	RNR2	1.079	121
YLR060W	FRS1	1.07838	122
YOR160W	MTR10	1.0755	123
YKL175W	ZRT3	1.0745	124
YGL096W	TOS8	1.06975	125
YHL001W	RPL14B	1.06429	126
YAL041W	CDC24	1.06375	127
YJL151C	SNA3	1.06212	128
YJL158C	CIS3	1.06122	129
YGR243W	FMP43	1.05725	130
YPL061W	ALD6	1.05461	131
YOR157C	PUP1	1.05337	132
YNR047W	FPK1	1.05137	133
YGR175C	ERG1	1.05075	134
YOR095C	RKI1	1.0485	135
YJR116W	YJR116W	1.04492	136
YDL195W	SEC31	1.04163	137
YCL044C	MGR1	1.03575	138
YIL044C	AGE2	1.03262	139
YBR009C	HHF1	1.0311	140
YGR283C	YGR283C	1.02883	141
YJR056C	YJR056C	1.02838	142
YDR529C	QCR7	1.028	143
YCR043C	YCR043C	1.02212	144
YHR162W	YHR162W	1.02188	145
YGR023W	MTL1	1.0215	146
YJR008W	YJR008W	1.018	147
YPL257W	YPL257W	1.0165	148
YHR093W	YHR093W	1.016	149
YML094W	GIM5	1.01237	150
YDR091C	RLI1	1.01225	151
YDR188W	CCT6	1.01225	152
YNL327W	EGT2	1.00971	153
YMR246W	FAA4	0.99475	154
YNL281W	HCH1	0.985625	155
YML043C	RRN11	0.98525	156
YNL244C	SUI1	0.984125	157
YHL029C	OCA5	0.981583	158
YER028C	MIG3	0.97675	159
YGR182C	YGR182C	0.975625	160
YNR018W	AIM38	0.97275	161
YGL056C	SDS23	0.97175	162
YOR101W	RAS1	0.970417	163
YOL039W	RPP2A	0.969625	164
YKL120W	OAC1	0.968625	165
YER057C	HMF1	0.967875	166
YDL110C	TMA17	0.967375	167
YDR011W	SNQ2	0.964949	168
YNL081C	SWS2	0.9635	169
YKR042W	UTH1	0.963345	170
YDR232W	HEM1	0.96275	171
YGR284C	ERV29	0.958208	172
YLL028W	TPO1	0.9572	173
YOR332W	VMA4	0.952958	174
YPR028W	YOP1	0.952625	175
YFL063W	YFL063W	0.946833	176
YBL092W	RPL32	0.942375	177
YPL219W	PCL8	0.939542	178
YOL036W	YOL036W	0.939	179
YCR024C-A	PMP1	0.937837	180
YLR052W	IES3	0.936333	181
YDL051W	LHP1	0.93575	182
YOR321W	PMT3	0.934967	183
YNL234W	YNL234W	0.934167	184
YJL034W	KAR2	0.932875	185
YNL135C	FPR1	0.931	186
YHR130C	YHR130C	0.92825	187
YBR158W	AMN1	0.927289	188
YIR032C	DAL3	0.926	189
YMR268C	PRP24	0.922625	190
YCR107W	AAD3	0.921875	191
YMR038C	CCS1	0.92075	192
YJL223C	PAU1	0.918667	193
YLR064W	YLR064W	0.9185	194
YLR157C	ASP3-2	0.917542	195
YOR225W	YOR225W	0.9165	196
YML075C	HMG1	0.916375	197
YHR136C	SPL2	0.913	198
YDL081C	RPP1A	0.911875	199
YNL071W	LAT1	0.91025	200
YEL069C	HXT13	0.909125	201
YBR270C	BIT2	0.9045	202
YFR033C	QCR6	0.9015	203
YLR158C	ASP3-3	0.901	204
YOR385W	YOR385W	0.898625	205
YJL117W	PHO86	0.895125	206
YNR067C	DSE4	0.89475	207
YER067W	YER067W	0.894625	208
YEL027W	CUP5	0.894625	209
YHR004C	NEM1	0.892875	210
YOR107W	RGS2	0.89275	211
YLR295C	ATP14	0.891875	212
YHL017W	YHL017W	0.890625	213
YOR342C	YOR342C	0.889458	214
YKL109W	HAP4	0.889125	215
YLR378C	SEC61	0.8875	216
YDL127W	PCL2	0.883458	217
YGR092W	DBF2	0.88325	218
YBR283C	SSH1	0.883	219
YOR096W	RPS7A	0.8825	220
YLR297W	YLR297W	0.881875	221
YFR021W	ATG18	0.879875	222
YOR231W	MKK1	0.878625	223
YBR173C	UMP1	0.873792	224
YPL028W	ERG10	0.872	225
YPR170C	YPR170C	0.871	226
YBR253W	SRB6	0.86875	227
YLR048W	RPS0B	0.868375	228
YGL247W	BRR6	0.867125	229
YNL122C	YNL122C	0.8625	230
YKL056C	TMA19	0.85825	231
YDR310C	SUM1	0.85625	232
YGL178W	MPT5	0.852167	233
YGR108W	CLB1	0.852	234
YLL027W	ISA1	0.84425	235
YHR017W	YSC83	0.84375	236
YFR045W	YFR045W	0.843375	237
YGL039W	YGL039W	0.842	238
YOR247W	SRL1	0.841928	239
YGR030C	POP6	0.841125	240
YLR332W	MID2	0.8405	241
YGL028C	SCW11	0.839928	242
YBR242W	YBR242W	0.83725	243
YBR125C	PTC4	0.835875	244
YMR012W	CLU1	0.833875	245
YPR036W	VMA13	0.82925	246
YBR016W	YBR016W	0.829125	247
YNL141W	AAH1	0.826167	248
YBR091C	TIM12	0.825583	249
YBL040C	ERD2	0.8245	250
YPL010W	RET3	0.8235	251
YPL179W	PPQ1	0.82175	252
YKL164C	PIR1	0.820357	253
YOR288C	MPD1	0.819875	254
YHR181W	SVP26	0.819083	255
YNL103W	MET4	0.818	256
YFL034C-B	MOB2	0.817375	257
YML113W	DAT1	0.816833	258
YHR032W	YHR032W	0.816375	259
YKL125W	RRN3	0.81625	260
YEL054C	RPL12A	0.815875	261
YPL265W	DIP5	0.810143	262
YHR200W	RPN10	0.809125	263
YPL148C	PPT2	0.808625	264
YKL004W	AUR1	0.8041	265
YKL171W	YKL171W	0.803375	266
YOL157C	YOL157C	0.803375	267
YMR305C	SCW10	0.802951	268
YGL198W		0.802833	269
YPL237W	SUI3	0.80025	270
YCL057C-A	YCL057C-A	0.799542	271
YMR274C	RCE1	0.799458	272
YFR031C-A	RPL2A	0.798458	273
YOR044W	IRC23	0.79825	274
YMR149W	SWP1	0.797417	275
YJR126C	VPS70	0.796333	276
YMR011W	HXT2	0.7942	277
YDR015C	YDR015C	0.791	278
YBL042C	FUI1	0.790625	279
YDR441C	APT2	0.790042	280
YJR094W-A		0.789625	281
YGL058W	RAD6	0.789125	282
YPR181C	SEC23	0.786375	283
YDL055C	PSA1	0.782478	284
YMR161W	HLJ1	0.78225	285
YBR067C	TIP1	0.782125	286
YLR035C	MLH2	0.779125	287
YEL063C	CAN1	0.77775	288
YLR155C	ASP3-1	0.77775	289
YPL057C	SUR1	0.775792	290
YFL058W	THI5	0.774	291
YLR370C	ARC18	0.772875	292
YIR033W	MGA2	0.7725	293
YNL042W	BOP3	0.771875	294
YDL157C	YDL157C	0.771625	295
YGL226C-A	OST5	0.7715	296
YFR050C	PRE4	0.770875	297
YLR227C	ADY4	0.765875	298
YKL185W	ASH1	0.762542	299
YDR342C	HXT7	0.761563	300
YMR236W	TAF9	0.761375	301
YGR289C	MAL11	0.76125	302
YHR150W	PEX28	0.760833	303
YCR104W	PAU3	0.7605	304
YPL093W	NOG1	0.758875	305
YHR107C	CDC12	0.757125	306
YBL081W	YBL081W	0.755625	307
YBR163W	DEM1	0.74825	308
YDL182W	LYS20	0.746375	309
YJR063W	RPA12	0.741292	310
YDL080C	THI3	0.741042	311
YCL031C	RRP7	0.737333	312
YFR055W	IRC7	0.733375	313
YGR155W	CYS4	0.732125	314
YOR390W	YOR390W	0.73025	315
YPL131W	RPL5	0.729125	316
YDR038C	ENA5	0.7275	317
YER158C	YER158C	0.726125	318
YGR107W	YGR107W	0.725625	319
YMR002W	MIC17	0.7235	320
YJL128C	PBS2	0.72225	321
YBR107C	IML3	0.72175	322
YBR023C	CHS3	0.72125	323
YDR543C	YDR543C	0.71625	324
YDR295C	HDA2	0.71475	325
YOL005C	RPB11	0.714	326
YLR160C	ASP3-4	0.713	327
YCL037C	SRO9	0.71275	328
YDR255C	RMD5	0.7125	329
YKR099W	BAS1	0.711875	330
YAR028W	YAR028W	0.708125	331
YEL002C	WBP1	0.707625	332
YNL190W	YNL190W	0.707625	333
YGR180C	RNR4	0.706125	334
YML106W	URA5	0.705375	335
YKL054C	DEF1	0.704625	336
YJL144W	YJL144W	0.7045	337
YDR184C	ATC1	0.701	338
YGL123W	RPS2	0.70025	339
YJL120W	YJL120W	0.7	340
YLR130C	ZRT2	0.696625	341
YJR151C	DAN4	0.695357	342
YHR217C	YHR217C	0.69475	343
YDR371W	CTS2	0.693125	344
YML126C	ERG13	0.692667	345
YHR010W	RPL27A	0.69225	346
YBR069C	TAT1	0.690511	347
YPR145W	ASN1	0.688125	348
YGL240W	DOC1	0.687583	349
YMR093W	UTP15	0.68725	350
YBR083W	TEC1	0.685993	351
YNL010W	YNL010W	0.685375	352
YFL001W	DEG1	0.68525	353
YKR031C	SPO14	0.684125	354
YDL155W	CLB3	0.683333	355
YKR024C	DBP7	0.68325	356
YDR502C	SAM2	0.682	357
YMR308C	PSE1	0.679875	358
YGR120C	COG2	0.679083	359
YBL041W	PRE7	0.678875	360
YGR049W	SCM4	0.678792	361
YEL049W	PAU2	0.677708	362
YER019C-A	SBH2	0.677625	363
YGR077C	PEX8	0.67625	364
YOL105C	WSC3	0.675333	365
YLR267W	BOP2	0.674167	366
YDR524C	AGE1	0.671625	367
YJL168C	SET2	0.671458	368
YOL009C	MDM12	0.671375	369
YOL019W	YOL019W	0.671	370
YDR333C	YDR333C	0.670375	371
YDL015C	TSC13	0.67025	372
YLR286C	CTS1	0.66735	373
YKR092C	SRP40	0.666	374
YER094C	PUP3	0.659625	375
YMR195W	ICY1	0.6595	376
YHR082C	KSP1	0.658625	377
YDR491C	YDR491C	0.657	378
YMR210W	YMR210W	0.656875	379
YJR044C	VPS55	0.6565	380
YPL220W	RPL1A	0.65575	381
YGR185C	TYS1	0.65525	382
YMR242C		0.65475	383
YLR228C	ECM22	0.654375	384
YGR046W	TAM41	0.654125	385
YDR043C	NRG1	0.653125	386
YBR239C	YBR239C	0.6495	387
YMR151W	YMR151W	0.6485	388
YER075C	PTP3	0.648125	389
YKL029C	MAE1	0.64725	390
YMR123W	PKR1	0.646625	391
YJL067W	YJL067W	0.645919	392
YBL071W-A	KTI11	0.6455	393
YCR095C	OCA4	0.64525	394
YNL144C	YNL144C	0.645	395
YDR132C	YDR132C	0.644708	396
YDL048C	STP4	0.643925	397
YDR425W	SNX41	0.643417	398
YLR119W	SRN2	0.641958	399
YJL045W	YJL045W	0.641875	400
YJL006C	CTK2	0.6405	401
YIL006W	YIA6	0.640312	402
YDR122W	KIN1	0.639875	403
YDR151C	CTH1	0.639875	404
YKL146W	AVT3	0.638625	405
YAL069W	YAL069W	0.638455	406
YOR025W	HST3	0.637895	407
YLR351C	NIT3	0.637125	408
YDL028C	MPS1	0.63575	409
YMR244W	YMR244W	0.635625	410
YOL142W	RRP40	0.635625	411
YER087C-B	SBH1	0.635458	412
YPR060C	ARO7	0.634375	413
YIR019C	MUC1	0.628714	414
YFR052W	RPN12	0.627375	415
YHL015W	RPS20	0.62675	416
YNL046W	YNL046W	0.626687	417
YOR019W	YOR019W	0.626667	418
YHR042W	NCP1	0.626625	419
YLR328W	NMA1	0.626375	420
YMR131C	RRB1	0.62275	421
YOL128C	YGK3	0.620875	422
YDR277C	MTH1	0.618375	423
YCL005W	LDB16	0.617875	424
YNL191W	DUG3	0.61525	425
YCR053W	THR4	0.61475	426
YGR220C	MRPL9	0.61425	427
YGR054W	YGR054W	0.613125	428
YBR086C	IST2	0.612775	429
YMR170C	ALD2	0.6125	430
YOR237W	HES1	0.61175	431
YMR202W	ERG2	0.610909	432
YPL149W	ATG5	0.609708	433
YMR007W	YMR007W	0.606625	434
YIL038C	NOT3	0.605875	435
YOR058C	ASE1	0.6015	436
YHL008C	YHL008C	0.601	437
YDR451C	YHP1	0.599609	438
YHR055C	CUP1-2	0.5975	439
YGR268C	HUA1	0.597375	440
YDL053C	PBP4	0.595875	441
YNR017W	TIM23	0.59425	442
YPR083W	MDM36	0.593458	443
YHR043C	DOG2	0.59325	444
YBL087C	RPL23A	0.592375	445
YMR104C	YPK2	0.59175	446
YDR464W	SPP41	0.59025	447
YOR392W	YOR392W	0.59	448
YBR203W	COS111	0.59	449
YPL279C	YPL279C	0.588792	450
YPR008W	HAA1	0.588625	451
YGL254W	FZF1	0.588625	452
YPL268W	PLC1	0.588625	453
YJL192C	SOP4	0.58825	454
YLR294C	YLR294C	0.587625	455
YOR032C	HMS1	0.587125	456
YLR403W	SFP1	0.586	457
YLR337C	VRP1	0.585	458
YER035W	EDC2	0.584375	459
YDL140C	RPO21	0.58375	460
YNL125C	ESBP6	0.583458	461
YLR027C	AAT2	0.583375	462
YNL298W	CLA4	0.582458	463
YGL125W	MET13	0.582346	464
YFL021W	GAT1	0.57975	465
YNL031C	HHT2	0.577667	466
YPL234C	TFP3	0.57675	467
YGR191W	HIP1	0.576417	468
YLR312W-A	MRPL15	0.5745	469
YGL117W	YGL117W	0.574125	470
YDL054C	MCH1	0.572875	471
YFL022C	FRS2	0.57225	472
YGL150C	INO80	0.571083	473
YDL179W	PCL9	0.570273	474
YIL161W	YIL161W	0.56875	475
YHR129C	ARP1	0.566833	476
YLR080W	EMP46	0.5665	477
YDR297W	SUR2	0.55785	478
YNL065W	AQR1	0.55775	479
YGR126W	YGR126W	0.55675	480
YER165W	PAB1	0.55475	481
YKL024C	URA6	0.5535	482
YKR009C	FOX2	0.552	483
YOL097C	WRS1	0.54975	484
YDL214C	PRR2	0.54725	485
YLR018C	POM34	0.546875	486
YJR143C	PMT4	0.546375	487
YLR099C	ICT1	0.546288	488
YBR212W	NGR1	0.544375	489
YOR092W	ECM3	0.544	490
YKR071C	DRE2	0.541625	491
YNL176C	YNL176C	0.540809	492
YNR038W	DBP6	0.54	493
YDL229W	SSB1	0.539167	494
YJR146W	YJR146W	0.5385	495
YFL030W	AGX1	0.5375	496
YDL047W	SIT4	0.5375	497
YPL221W	FLC1	0.5369	498
YDR208W	MSS4	0.535375	499
YGR139W	YGR139W	0.5345	500
YJL065C	DLS1	0.533375	501
YFL052W	YFL052W	0.531	502
YLR211C	YLR211C	0.5305	503
YPL049C	DIG1	0.52975	504
YHR095W	YHR095W	0.529167	505
YOR031W	CRS5	0.529	506
YMR166C	YMR166C	0.528625	507
YLR156W	YLR156W	0.526125	508
YDL117W	CYK3	0.525879	509
YHR206W	SKN7	0.525875	510
YEL009C	GCN4	0.5245	511
YJR088C	EMC2	0.5245	512
YOL136C	PFK27	0.521	513
YKR088C	TVP38	0.520208	514
YLR355C	ILV5	0.519167	515
YDL210W	UGA4	0.519	516
YDR538W	PAD1	0.518875	517
YLR005W	SSL1	0.517125	518
YMR043W	MCM1	0.516	519
YBL008W	HIR1	0.515833	520
YKL149C	DBR1	0.515125	521
YJR048W	CYC1	0.514608	522
YBL071C	YBL071C	0.513625	523
YGL085W	YGL085W	0.513125	524
YNL044W	YIP3	0.512333	525
YDR438W	THI74	0.509333	526
YIL092W	YIL092W	0.508167	527
YLR077W	FMP25	0.507375	528
YOR311C	DGK1	0.505125	529
YOR192C	THI72	0.5045	530
YBR010W	HHT1	0.503682	531
YGL126W	SCS3	0.503375	532
YIL047C	SYG1	0.502625	533
YHR100C	GEP4	0.502625	534
YBR213W	MET8	0.50225	535
YNL275W	BOR1	0.502208	536
YOL015W	IRC10	0.50175	537
YGR223C	HSV2	0.500625	538
YIL142W	CCT2	0.4995	539
YLR011W	LOT6	0.4985	540
YBR068C	BAP2	0.49825	541
YDL111C	RRP42	0.498	542
YDR106W	ARP10	0.497083	543
YGL147C	RPL9A	0.49525	544
YIL122W	POG1	0.494917	545
YJR036C	HUL4	0.4935	546
YLR441C	RPS1A	0.49275	547
YGR142W	BTN2	0.49175	548
YMR116C	ASC1	0.4915	549
YAR073W	YAR073W	0.490829	550
YJR067C	YAE1	0.490375	551
YGR056W	RSC1	0.48975	552
YJL048C	UBX6	0.489625	553
YHR123W	EPT1	0.489097	554
YGL154C	LYS5	0.488375	555
YPL218W	SAR1	0.487125	556
YMR307W	GAS1	0.484792	557
YNL111C	CYB5	0.484091	558
YIL066C	RNR3	0.483825	559
YML015C	TAF11	0.482625	560
YPR120C	CLB5	0.48225	561
YDR225W	HTA1	0.479583	562
YEL017C-A		0.477667	563
YPL224C	MMT2	0.477333	564
YGR214W	RPS0A	0.47725	565
YDR066C	RTR2	0.476667	566
YER015W	FAA2	0.476625	567
YKR013W	PRY2	0.47605	568
YML082W	YML082W	0.475417	569
YDR046C	BAP3	0.47475	570
YOR394W	PAU21	0.47375	571
YOR267C	HRK1	0.47275	572
YHR155W	YSP1	0.47225	573
YGR090W	UTP22	0.470625	574
YHR069C	RRP4	0.470375	575
YNL209W	SSB2	0.47	576
YHL012W	YHL012W	0.469917	577
YOR307C	SLY41	0.46985	578
YLR422W	YLR422W	0.469167	579
YBR078W	ECM33	0.4685	580
YGL037C	PNC1	0.467792	581
YKL035W	UGP1	0.467646	582
YJL137C	GLG2	0.467125	583
YOR070C	GYP1	0.46625	584
YNR011C	PRP2	0.466	585
YMR287C	DSS1	0.465792	586
YDL036C	PUS9	0.46425	587
YJR117W	STE24	0.463333	588
YMR186W	HSC82	0.463125	589
YLR022C	SDO1	0.462542	590
YDR472W	TRS31	0.462125	591
YDR040C	ENA1	0.4615	592
YKL122C	SRP21	0.4605	593
YHR171W	ATG7	0.459583	594
YKL107W	YKL107W	0.4585	595
YHR143W	DSE2	0.457375	596
YOR125C	CAT5	0.454375	597
YHR103W	SBE22	0.454375	598
YJL174W	KRE9	0.453607	599
YOL026C	MIM1	0.453146	600
YMR130W	YMR130W	0.45275	601
YGR036C	CAX4	0.45275	602
YOR133W	EFT1	0.452708	603
YGR053C	YGR053C	0.45225	604
YGR158C	MTR3	0.452125	605
YBL108W	YBL108W	0.452	606
YNR043W	MVD1	0.451625	607
YJR022W	LSM8	0.45	608
YOL131W	YOL131W	0.4495	609
YPR144C	NOC4	0.44875	610
YMR146C	TIF34	0.4475	611
YOR091W	TMA46	0.447	612
YHL005C	YHL005C	0.446583	613
YNL238W	KEX2	0.446583	614
YLR353W	BUD8	0.4435	615
YPR182W	SMX3	0.440875	616
YGL215W	CLG1	0.44025	617
YPL252C	YAH1	0.439875	618
YOR109W	INP53	0.43975	619
YGL122C	NAB2	0.439375	620
YMR157C	AIM36	0.438	621
YJL066C	MPM1	0.437125	622
YGR195W	SKI6	0.43675	623
YMR232W	FUS2	0.4365	624
YIL172C	YIL172C	0.4355	625
YDL235C	YPD1	0.43425	626
YKL018C-A	YKL018C-A	0.433042	627
YAL012W	CYS3	0.431875	628
YHR152W	SPO12	0.431042	629
YKR052C	MRS4	0.43075	630
YOL127W	RPL25	0.430375	631
YCR026C	NPP1	0.43025	632
YDL205C	HEM3	0.429625	633
YKL065C	YET1	0.429542	634
YPL069C	BTS1	0.42875	635
YHR190W	ERG9	0.428667	636
YNL019C	YNL019C	0.42825	637
YMR271C	URA10	0.427833	638
YKL166C	TPK3	0.42675	639
YOR246C	YOR246C	0.425625	640
YBR301W	PAU24	0.42475	641
YKR051W	YKR051W	0.424208	642
YDL159W	STE7	0.42375	643
YBR235W	YBR235W	0.423375	644
YGR044C	RME1	0.42325	645
YOR297C	TIM18	0.42225	646
YGR234W	YHB1	0.422	647
YOL129W	VPS68	0.422	648
YHR058C	MED6	0.421875	649
YLR398C	SKI2	0.421625	650
YGL136C	MRM2	0.420125	651
YPR009W	SUT2	0.41875	652
YIR011C	STS1	0.417875	653
YBR287W	YBR287W	0.41764	654
YNL146W	YNL146W	0.4175	655
YMR280C	CAT8	0.41725	656
YLL065W	YLL065W	0.416542	657
YGR217W	CCH1	0.416125	658
YDR408C	ADE8	0.415625	659
YLL057C	JLP1	0.415125	660
YMR015C	ERG5	0.412665	661
YMR209C	YMR209C	0.4125	662
YJL052W	TDH1	0.41225	663
YPL130W	SPO19	0.41175	664
YPR153W	YPR153W	0.4115	665
YML076C	WAR1	0.411042	666
YKL106W	AAT1	0.410125	667
YPL076W	GPI2	0.408625	668
YGL177W	YGL177W	0.408167	669
YIL040W	APQ12	0.4075	670
YNL016W	PUB1	0.407	671
YPL020C	ULP1	0.406375	672
YHR039C-A	VMA10	0.40575	673
YDL133W	YDL133W	0.40575	674
YML130C	ERO1	0.4055	675
YLR072W	YLR072W	0.405167	676
YKL094W	YJU3	0.405125	677
YDR266C	YDR266C	0.404792	678
YNL131W	TOM22	0.404375	679
YHR051W	COX6	0.404	680
YHR087W	RTC3	0.404	681
YLR205C	HMX1	0.40375	682
YOL010W	RCL1	0.402875	683
YDR487C	RIB3	0.402875	684
YNR045W	PET494	0.402792	685
YOL013C	HRD1	0.40275	686
YLR432W	IMD3	0.401208	687
YKR060W	UTP30	0.3995	688
YLR125W	YLR125W	0.399125	689
YOL113W	SKM1	0.399	690
YNL159C	ASI2	0.398625	691
YNL230C	ELA1	0.39825	692
YLR113W	HOG1	0.39675	693
YPR124W	CTR1	0.39625	694
YHR216W	IMD2	0.39625	695
YJR073C	OPI3	0.395542	696
YNL009W	IDP3	0.395	697
YBL093C	ROX3	0.39425	698
YOL052C	SPE2	0.39425	699
YPL154C	PEP4	0.393625	700
YIL143C	SSL2	0.393	701
YPL177C	CUP9	0.393	702
YGL008C	PMA1	0.392292	703
YNR055C	HOL1	0.3915	704
YDR155C	CPR1	0.39125	705
YGL129C	RSM23	0.390958	706
YJL112W	MDV1	0.390125	707
YFL010C	WWM1	0.389375	708
YKR102W	FLO10	0.388	709
YDR001C	NTH1	0.387848	710
YLR118C	YLR118C	0.38775	711
YOR062C	YOR062C	0.387708	712
YLR037C	PAU23	0.3875	713
YPL240C	HSP82	0.386875	714
YOR057W	SGT1	0.386792	715
YHR196W	UTP9	0.3865	716
YPL250C	ICY2	0.386125	717
YOL040C	RPS15	0.385625	718
YKL192C	ACP1	0.385375	719
YBR034C	HMT1	0.3845	720
YGR106C	VOA1	0.384083	721
YGR166W	KRE11	0.38375	722
YOR362C	PRE10	0.3835	723
YER051W	JHD1	0.383125	724
YOL003C	PFA4	0.382833	725
YER019W	ISC1	0.382809	726
YDR243C	PRP28	0.382125	727
YPL188W	POS5	0.382083	728
YDR385W	EFT2	0.381375	729
YBR162C	TOS1	0.381	730
YMR141C	YMR141C	0.38025	731
YLR143W	YLR143W	0.379625	732
YBR044C	TCM62	0.378125	733
YJL129C	TRK1	0.378	734
YOR214C	YOR214C	0.37775	735
YDR453C	TSA2	0.37675	736
YDR200C	VPS64	0.3765	737
YPL137C	GIP3	0.374125	738
YJR017C	ESS1	0.373625	739
YNR032W	PPG1	0.371958	740
YNR051C	BRE5	0.371625	741
YHR053C	CUP1-1	0.371375	742
YAL023C	PMT2	0.371125	743
YOL066C	RIB2	0.370792	744
YER044C	ERG28	0.370333	745
YJL094C	KHA1	0.37025	746
YOL031C	SIL1	0.368833	747
YDR377W	ATP17	0.368375	748
YKR080W	MTD1	0.368125	749
YLR293C	GSP1	0.36625	750
YIL053W	RHR2	0.366	751
YMR159C	ATG16	0.3645	752
YDL209C	CWC2	0.36375	753
YCR073W-A	SOL2	0.36375	754
YOL107W	YOL107W	0.363625	755
YPR199C	ARR1	0.3635	756
YHR186C	KOG1	0.3625	757
YKL096W-A	CWP2	0.3615	758
YDL231C	BRE4	0.361375	759
YPL122C	TFB2	0.360625	760
YMR156C	TPP1	0.360083	761
YNL326C	PFA3	0.359883	762
YER120W	SCS2	0.35925	763
YDR233C	RTN1	0.35575	764
YPL105C	SYH1	0.3555	765
YCR012W	PGK1	0.355125	766
YJL070C	YJL070C	0.354875	767
YDR504C	SPG3	0.354375	768
YAL007C	ERP2	0.35425	769
YOR377W	ATF1	0.354	770
YLR110C	CCW12	0.35325	771
YGL071W	AFT1	0.353	772
YOL068C	HST1	0.3525	773
YPR200C	ARR2	0.352375	774
YER078C	ICP55	0.35225	775
YJL093C	TOK1	0.35175	776
YGR159C	NSR1	0.351429	777
YNR019W	ARE2	0.351	778
YNL078W	NIS1	0.350875	779
YIL076W	SEC28	0.350033	780
YBR118W	TEF2	0.349625	781
YLR407W	YLR407W	0.346375	782
YPL256C	CLN2	0.346187	783
YOR204W	DED1	0.34575	784
YIL071C	PCI8	0.3455	785
YBL037W	APL3	0.345458	786
YJR162C	YJR162C	0.34425	787
YAL034C	FUN19	0.343042	788
YPL116W	HOS3	0.342792	789
YMR258C	YMR258C	0.34225	790
YMR205C	PFK2	0.342167	791
YDL097C	RPN6	0.341708	792
YBL061C	SKT5	0.33975	793
YIL051C	MMF1	0.339333	794
YLR034C	SMF3	0.337794	795
YER098W	UBP9	0.337625	796
YLR414C	YLR414C	0.337542	797
YJR105W	ADO1	0.337083	798
YHR097C	YHR097C	0.33625	799
YJL090C	DPB11	0.336	800
YNL091W	NST1	0.335625	801
YBR180W	DTR1	0.3355	802
YGR189C	CRH1	0.335417	803
YNL104C	LEU4	0.33425	804
YLR461W	PAU4	0.33375	805
YCR003W	MRPL32	0.333583	806
YBL034C	STU1	0.3335	807
YJL153C	INO1	0.333	808
YER073W	ALD5	0.333	809
YGL230C	YGL230C	0.332833	810
YIL147C	SLN1	0.332375	811
YDR309C	GIC2	0.331278	812
YGL076C	RPL7A	0.331125	813
YGL200C	EMP24	0.33075	814
YDR186C	YDR186C	0.330625	815
YFL004W	VTC2	0.329875	816
YDR039C	ENA2	0.329875	817
YOR098C	NUP1	0.329	818
YJR064W	CCT5	0.32775	819
YKL066W	YKL066W	0.327354	820
YNR052C	POP2	0.327208	821
YML112W	CTK3	0.326042	822
YOL148C	SPT20	0.32525	823
YIR020C	YIR020C	0.32475	824
YDR073W	SNF11	0.324542	825
YMR147W	YMR147W	0.3245	826
YOR150W	MRPL23	0.323833	827
YLR226W	BUR2	0.32375	828
YGR287C	YGR287C	0.3235	829
YMR100W	MUB1	0.3214	830
YNL305C	YNL305C	0.32125	831
YPR166C	MRP2	0.320917	832
YBL099W	ATP1	0.3205	833
YDL067C	COX9	0.320333	834
YKR025W	RPC37	0.32025	835
YML012W	ERV25	0.320083	836
YGR014W	MSB2	0.319314	837
YBR165W	UBS1	0.319125	838
YKL156W	RPS27A	0.319125	839
YIL158W	AIM20	0.318738	840
YNL338W		0.3185	841
YMR273C	ZDS1	0.318387	842
YBR096W	YBR096W	0.318125	843
YDR326C	YSP2	0.318042	844
YLR452C	SST2	0.317783	845
YLR368W	MDM30	0.31725	846
YFL016C	MDJ1	0.316875	847
YDR354W	TRP4	0.316875	848
YJL180C	ATP12	0.31675	849
YPL168W	YPL168W	0.316125	850
YPR080W	TEF1	0.315875	851
YBR033W	EDS1	0.315208	852
YLR079W	SIC1	0.314806	853
YJL190C	RPS22A	0.31125	854
YNL138W	SRV2	0.310333	855
YJR115W	YJR115W	0.309625	856
YIL123W	SIM1	0.308	857
YKR096W	YKR096W	0.3075	858
YDR288W	NSE3	0.30725	859
YPL200W	CSM4	0.307167	860
YJL213W	YJL213W	0.307	861
YGL135W	RPL1B	0.30525	862
YER043C	SAH1	0.304375	863
YMR182C	RGM1	0.30425	864
YDR077W	SED1	0.304071	865
YIL043C	CBR1	0.303875	866
YKL217W	JEN1	0.30375	867
YHR056C	RSC30	0.30375	868
YDR178W	SDH4	0.303625	869
YDR312W	SSF2	0.303375	870
YJL125C	GCD14	0.303083	871
YDR544C	YDR544C	0.30285	872
YLR425W	TUS1	0.3025	873
YGR097W	ASK10	0.30225	874
YNL337W	YNL337W	0.30125	875
YCR090C	YCR090C	0.300917	876
YDR024W	YDR024W	0.2995	877
YLR372W	SUR4	0.29905	878
YOR278W	HEM4	0.29875	879
YDR321W	ASP1	0.29875	880
YPR041W	TIF5	0.29825	881
YOR262W	YOR262W	0.298125	882
YNL066W	SUN4	0.29775	883
YEL074W	YEL074W	0.296125	884
YOL014W	YOL014W	0.295894	885
YLR412W	BER1	0.295375	886
YNL165W	YNL165W	0.295029	887
YER117W	RPL23B	0.294708	888
YDR265W	PEX10	0.2945	889
YLR148W	PEP3	0.293375	890
YPL274W	SAM3	0.293125	891
YML116W	ATR1	0.2929	892
YNL297C	MON2	0.292875	893
YDR363W	ESC2	0.29125	894
YLL008W	DRS1	0.291125	895
YGL155W	CDC43	0.291	896
YEL058W	PCM1	0.290875	897
YCR020C	PET18	0.29075	898
YDR388W	RVS167	0.29075	899
YDL167C	NRP1	0.289	900
YDL154W	MSH5	0.288375	901
YMR068W	AVO2	0.2875	902
YER177W	BMH1	0.2875	903
YJR129C	YJR129C	0.285125	904
YNL052W	COX5A	0.285125	905
YML064C	TEM1	0.284883	906
YCL025C	AGP1	0.284283	907
YIL134W	FLX1	0.284125	908
YLR095C	IOC2	0.284117	909
YNL252C	MRPL17	0.28325	910
YDR179W-A	YDR179W-A	0.28275	911
YJR145C	RPS4A	0.281875	912
YFR008W	FAR7	0.2805	913
YFL057C	AAD16	0.27925	914
YLR325C	RPL38	0.279125	915
YJL143W	TIM17	0.279	916
YNL028W	YNL028W	0.27875	917
YCR077C	PAT1	0.2775	918
YHL045W	YHL045W	0.27625	919
YMR276W	DSK2	0.27575	920
YBR136W	MEC1	0.2755	921
YLR092W	SUL2	0.2755	922
YDR370C	YDR370C	0.27525	923
YJR070C	LIA1	0.274625	924
YGL036W	YGL036W	0.27425	925
YML111W	BUL2	0.274125	926
YMR326C	YMR326C	0.27325	927
YOR077W	RTS2	0.272917	928
YIL024C	YIL024C	0.272833	929
YDR315C	IPK1	0.27275	930
YEL046C	GLY1	0.2725	931
YPL094C	SEC62	0.2725	932
YGL210W	YPT32	0.2705	933
YGL051W	MST27	0.270375	934
YNL314W	DAL82	0.269625	935
YDR404C	RPB7	0.268125	936
YML037C	YML037C	0.26725	937
YNL142W	MEP2	0.266875	938
YDR380W	ARO10	0.265725	939
YJR160C	MPH3	0.2655	940
YJR065C	ARP3	0.265167	941
YBR252W	DUT1	0.265125	942
YDL191W	RPL35A	0.264	943
YMR225C	MRPL44	0.26325	944
YDR406W	PDR15	0.262125	945
YJL133W	MRS3	0.261875	946
YMR314W	PRE5	0.26175	947
YGL148W	ARO2	0.26025	948
YGL064C	MRH4	0.26	949
YOR063W	RPL3	0.25925	950
YKR003W	OSH6	0.259	951
YPR159W	KRE6	0.258549	952
YLR008C	PAM18	0.258542	953
YNL137C	NAM9	0.25775	954
YIL153W	RRD1	0.256292	955
YJL179W	PFD1	0.254583	956
YHR009C	YHR009C	0.254083	957
YKR063C	LAS1	0.254	958
YDR439W	LRS4	0.251583	959
YDL045C	FAD1	0.249	960
YLR132C	YLR132C	0.248875	961
YIL167W		0.248036	962
YJR009C	TDH2	0.247625	963
YPL205C	YPL205C	0.247583	964
YMR199W	CLN1	0.247422	965
YBR052C	RFS1	0.247	966
YBR286W	APE3	0.246333	967
YGL225W	VRG4	0.245958	968
YGR192C	TDH3	0.24575	969
YER074W	RPS24A	0.24475	970
YBR175W	SWD3	0.2445	971
YFR004W	RPN11	0.2435	972
YER107C	GLE2	0.243	973
YLR015W	BRE2	0.241125	974
YCR005C	CIT2	0.2405	975
YLR121C	YPS3	0.239822	976
YNR002C	ATO2	0.239	977
YOL043C	NTG2	0.239	978
YOR153W	PDR5	0.237661	979
YKL152C	GPM1	0.23725	980
YDR212W	TCP1	0.236	981
YML027W	YOX1	0.235687	982
YKL144C	RPC25	0.23525	983
YOR271C	FSF1	0.235125	984
YMR309C	NIP1	0.23475	985
YBR134W	YBR134W	0.234375	986
YDR098C	GRX3	0.233875	987
YPL141C	YPL141C	0.233417	988
YGL002W	ERP6	0.233375	989
YMR168C	CEP3	0.23325	990
YIR027C	DAL1	0.2325	991
YMR121C	RPL15B	0.2315	992
YKL204W	EAP1	0.23	993
YFL049W	SWP82	0.229833	994
YPL231W	FAS2	0.22975	995
YKL028W	TFA1	0.229625	996
YJR103W	URA8	0.2295	997
YDR427W	RPN9	0.229125	998
YJR075W	HOC1	0.22875	999
YBL007C	SLA1	0.228625	1000
YCR101C	YCR101C	0.2285	1001
YDR064W	RPS13	0.227875	1002
YDR450W	RPS18A	0.227	1003
YOR199W	YOR199W	0.226875	1004
YKR026C	GCN3	0.2265	1005
YGR254W	ENO1	0.22575	1006
YGL156W	AMS1	0.225333	1007
YIL014W	MNT3	0.22475	1008
YML118W	NGL3	0.224375	1009
YCR031C	RPS14A	0.222625	1010
YDR403W	DIT1	0.222	1011
YLR399C	BDF1	0.222	1012
YGR256W	GND2	0.22125	1013
YKL090W	CUE2	0.221208	1014
YPL034W	YPL034W	0.220625	1015
YDR006C	SOK1	0.2205	1016
YHR195W	NVJ1	0.219625	1017
YLR243W	YLR243W	0.21925	1018
YDL079C	MRK1	0.218833	1019
YJL198W	PHO90	0.217708	1020
YER121W	YER121W	0.2175	1021
YGR216C	GPI1	0.217375	1022
YCL052C	PBN1	0.21725	1023
YHR005C-A	TIM10	0.217	1024
YCR051W	YCR051W	0.216625	1025
YDL109C	YDL109C	0.215917	1026
YDL014W	NOP1	0.215	1027
YDR254W	CHL4	0.215	1028
YER174C	GRX4	0.214875	1029
YBR161W	CSH1	0.214575	1030
YBR066C	NRG2	0.214208	1031
YJL036W	SNX4	0.21375	1032
YLR257W	YLR257W	0.21	1033
YHR174W	ENO2	0.20875	1034
YDR150W	NUM1	0.208104	1035
YPR005C	HAL1	0.207917	1036
YBR238C	YBR238C	0.20775	1037
YGL144C	ROG1	0.207625	1038
YLR193C	UPS1	0.207375	1039
YGR206W	MVB12	0.206625	1040
YNL329C	PEX6	0.206458	1041
YIL133C	RPL16A	0.205125	1042
YDL238C	GUD1	0.20425	1043
YAL042W	ERV46	0.20375	1044
YGL003C	CDH1	0.2035	1045
YGR141W	VPS62	0.202542	1046
YJR098C	YJR098C	0.202375	1047
YAR060C	YAR060C	0.20175	1048
YML010W	SPT5	0.200875	1049
YGR024C	THG1	0.200375	1050
YLR150W	STM1	0.200375	1051
YJR086W	STE18	0.19925	1052
YDL046W	NPC2	0.19825	1053
YBR030W	RKM3	0.19825	1054
YER025W	GCD11	0.19825	1055
YLL035W	GRC3	0.197875	1056
YLR466W	YRF1-4	0.197583	1057
YDR428C	BNA7	0.197125	1058
YIR042C	YIR042C	0.197	1059
YPL225W	YPL225W	0.197	1060
YJL193W	YJL193W	0.196875	1061
YKL198C	PTK1	0.196625	1062
YDR394W	RPT3	0.195625	1063
YER062C	HOR2	0.195125	1064
YPR079W	MRL1	0.194208	1065
YMR216C	SKY1	0.193792	1066
YPL108W	YPL108W	0.193708	1067
YHR001W-A	QCR10	0.193667	1068
YJR068W	RFC2	0.193583	1069
YDR226W	ADK1	0.193375	1070
YDR331W	GPI8	0.193083	1071
YFL037W	TUB2	0.192292	1072
YER178W	PDA1	0.192	1073
YOL138C	RTC1	0.1915	1074
YGL187C	COX4	0.191375	1075
YER027C	GAL83	0.19125	1076
YDR165W	TRM82	0.19075	1077
YKR030W	GMH1	0.1905	1078
YGR250C	YGR250C	0.19025	1079
YKL043W	PHD1	0.189675	1080
YPR117W	YPR117W	0.189625	1081
YBR216C	YBP1	0.189083	1082
YGL202W	ARO8	0.18875	1083
YMR263W	SAP30	0.1885	1084
YNL050C	YNL050C	0.187583	1085
YJL183W	MNN11	0.186375	1086
YDR026C	YDR026C	0.186208	1087
YPL158C	AIM44	0.186183	1088
YMR136W	GAT2	0.186	1089
YKR087C	OMA1	0.185583	1090
YLR059C	REX2	0.1855	1091
YNL288W	CAF40	0.185125	1092
YOR264W	DSE3	0.18475	1093
YKL110C	KTI12	0.184667	1094
YBL016W	FUS3	0.18425	1095
YER011W	TIR1	0.183667	1096
YLL038C	ENT4	0.182875	1097
YDL188C	PPH22	0.182375	1098
YDR144C	MKC7	0.182323	1099
YOR285W	RDL1	0.18225	1100
YOL081W	IRA2	0.182	1101
YBR002C	RER2	0.181708	1102
YLR074C	BUD20	0.18125	1103
YLR411W	CTR3	0.180625	1104
YER061C	CEM1	0.180375	1105
YML024W	RPS17A	0.180375	1106
YCR087C-A	YCR087C-A	0.18	1107
YNL061W	NOP2	0.179875	1108
YPL190C	NAB3	0.17983	1109
YBR043C	QDR3	0.179667	1110
YKR050W	TRK2	0.17925	1111
YOR013W	YOR013W	0.1785	1112
YCL045C	EMC1	0.178	1113
YKR091W	SRL3	0.177125	1114
YAR030C	YAR030C	0.176667	1115
YOL020W	TAT2	0.176625	1116
YBL002W	HTB2	0.175409	1117
YGR199W	PMT6	0.175375	1118
YDL120W	YFH1	0.17475	1119
YDL208W	NHP2	0.174125	1120
YJL001W	PRE3	0.173375	1121
YOL092W	YOL092W	0.172625	1122
YML042W	CAT2	0.171625	1123
YGR181W	TIM13	0.17075	1124
YBR281C	DUG2	0.16975	1125
YBR227C	MCX1	0.169125	1126
YPL176C	TRE1	0.169125	1127
YML127W	RSC9	0.169	1128
YGR136W	LSB1	0.16875	1129
YJL148W	RPA34	0.1685	1130
YIL055C	YIL055C	0.168	1131
YGR162W	TIF4631	0.168	1132
YDR405W	MRP20	0.167833	1133
YPR119W	CLB2	0.167503	1134
YER072W	VTC1	0.1675	1135
YCR082W	AHC2	0.16725	1136
YPR154W	PIN3	0.165625	1137
YML032C	RAD52	0.16525	1138
YLR069C	MEF1	0.164875	1139
YLR191W	PEX13	0.163875	1140
YEL001C	IRC22	0.163	1141
YDR304C	CPR5	0.162833	1142
YNR013C	PHO91	0.16275	1143
YJR133W	XPT1	0.162125	1144
YAL038W	CDC19	0.161625	1145
YDR169C	STB3	0.161125	1146
YMR282C	AEP2	0.161125	1147
YGR038W	ORM1	0.1605	1148
YDR479C	PEX29	0.16025	1149
YFR025C	HIS2	0.160208	1150
YDR293C	SSD1	0.16	1151
YKL001C	MET14	0.1584	1152
YAR068W	YAR068W	0.158	1153
YOR292C	YOR292C	0.15725	1154
YER004W	FMP52	0.157	1155
YPR116W	RRG8	0.156875	1156
YOR171C	LCB4	0.156	1157
YLR016C	PML1	0.156	1158
YMR321C	YMR321C	0.1555	1159
YBR084W	MIS1	0.154	1160
YIL136W	OM45	0.153833	1161
YGR208W	SER2	0.153667	1162
YDR175C	RSM24	0.153458	1163
YHR135C	YCK1	0.153375	1164
YGR032W	GSC2	0.152792	1165
YDR424C	DYN2	0.152375	1166
YNL077W	APJ1	0.152	1167
YMR214W	SCJ1	0.151375	1168
YAL014C	SYN8	0.151375	1169
YER007W	PAC2	0.151083	1170
YPL070W	MUK1	0.15025	1171
YJL062W-A	RRG10	0.149375	1172
YML074C	FPR3	0.148875	1173
YNL095C	YNL095C	0.14875	1174
YOR230W	WTM1	0.148261	1175
YFR024C-A	LSB3	0.148	1176
YGR132C	PHB1	0.147625	1177
YLR437C	DIF1	0.14761	1178
YHR193C	EGD2	0.1475	1179
YFL027C	GYP8	0.147458	1180
YHR176W	FMO1	0.14675	1181
YOL060C	MAM3	0.146625	1182
YAL029C	MYO4	0.14475	1183
YNL011C	YNL011C	0.14425	1184
YER127W	LCP5	0.143625	1185
YKL209C	STE6	0.1435	1186
YLR237W	THI7	0.142875	1187
YDR214W	AHA1	0.142625	1188
YER130C	YER130C	0.141875	1189
YJR106W	ECM27	0.141875	1190
YOR270C	VPH1	0.141667	1191
YKL187C	YKL187C	0.1415	1192
YKR093W	PTR2	0.141375	1193
YDR209C	YDR209C	0.141375	1194
YOR261C	RPN8	0.14125	1195
YDR525W-A	SNA2	0.1405	1196
YIL118W	RHO3	0.140375	1197
YMR035W	IMP2	0.14	1198
YPR110C	RPC40	0.14	1199
YDR074W	TPS2	0.139625	1200
YBR167C	POP7	0.139292	1201
YEL020W-A	TIM9	0.138583	1202
YGL190C	CDC55	0.138125	1203
YJL123C	MTC1	0.137917	1204
YDL022W	GPD1	0.13775	1205
YOR256C	TRE2	0.13725	1206
YPR183W	DPM1	0.13725	1207
YOL033W	MSE1	0.13725	1208
YNL265C	IST1	0.137125	1209
YPL229W	YPL229W	0.13675	1210
YNL245C	CWC25	0.136375	1211
YHL011C	PRS3	0.136292	1212
YOL059W	GPD2	0.136125	1213
YDL137W	ARF2	0.13575	1214
YJL084C	ALY2	0.134875	1215
YGL106W	MLC1	0.133625	1216
YBR130C	SHE3	0.133542	1217
YPR171W	BSP1	0.13325	1218
YDR527W	RBA50	0.133	1219
YFR026C	ULI1	0.13275	1220
YPL113C	YPL113C	0.1325	1221
YBL051C	PIN4	0.132125	1222
YML085C	TUB1	0.132125	1223
YHR078W	YHR078W	0.1315	1224
YER088C	DOT6	0.1305	1225
YAR066W	YAR066W	0.129	1226
YDR530C	APA2	0.129	1227
YDR018C	YDR018C	0.129	1228
YAL009W	SPO7	0.128833	1229
YLR164W	YLR164W	0.12875	1230
YOR023C	AHC1	0.12865	1231
YOR197W	MCA1	0.126875	1232
YPR027C	YPR027C	0.12675	1233
YDR191W	HST4	0.126717	1234
YLR265C	NEJ1	0.126625	1235
YMR256C	COX7	0.1265	1236
YGR084C	MRP13	0.125625	1237
YJL138C	TIF2	0.1255	1238
YBR295W	PCA1	0.1255	1239
YER133W	GLC7	0.124583	1240
YHR173C	YHR173C	0.124558	1241
YDR498C	SEC20	0.124375	1242
YNL317W	PFS2	0.124375	1243
YPL092W	SSU1	0.124125	1244
YIL085C	KTR7	0.123792	1245
YNL243W	SLA2	0.12375	1246
YOR205C	GEP3	0.12375	1247
YDL121C	YDL121C	0.1235	1248
YPR031W	NTO1	0.121	1249
YMR316W	DIA1	0.120583	1250
YIL045W	PIG2	0.12025	1251
YFL050C	ALR2	0.12025	1252
YMR217W	GUA1	0.119167	1253
YHR091C	MSR1	0.1185	1254
YMR200W	ROT1	0.1185	1255
YLR241W	YLR241W	0.118417	1256
YER045C	ACA1	0.11825	1257
YDR031W	MIC14	0.118167	1258
YDL192W	ARF1	0.117625	1259
YNR077C	YNR077C	0.117333	1260
YNL020C	ARK1	0.1165	1261
YOL085C	YOL085C	0.1165	1262
YHR054C	YHR054C	0.115625	1263
YAL022C	FUN26	0.115133	1264
YKL196C	YKT6	0.114	1265
YHR121W	LSM12	0.11375	1266
YGR237C	YGR237C	0.113375	1267
YEL024W	RIP1	0.113333	1268
YDR541C	YDR541C	0.112375	1269
YKL170W	MRPL38	0.11225	1270
YGR068C	ART5	0.112083	1271
YGL005C	COG7	0.111	1272
YLR300W	EXG1	0.110668	1273
YMR267W	PPA2	0.1105	1274
YBR144C	YBR144C	0.11	1275
YMR213W	CEF1	0.1095	1276
YKL211C	TRP3	0.109	1277
YOL098C	YOL098C	0.10825	1278
YMR298W	LIP1	0.108167	1279
YCL051W	LRE1	0.10775	1280
YNL278W	CAF120	0.1075	1281
YMR036C	MIH1	0.107375	1282
YJL201W	ECM25	0.10735	1283
YOR003W	YSP3	0.10725	1284
YBL006C	LDB7	0.106917	1285
YPR069C	SPE3	0.106375	1286
YKL010C	UFD4	0.106125	1287
YNL080C	EOS1	0.105	1288
YDR284C	DPP1	0.104042	1289
YLR061W	RPL22A	0.104	1290
YER070W	RNR1	0.103806	1291
YJR101W	RSM26	0.103417	1292
YNL249C	MPA43	0.102	1293
YLL051C	FRE6	0.101625	1294
YHR182W	YHR182W	0.10075	1295
YDR323C	PEP7	0.100625	1296
YKL055C	OAR1	0.100375	1297
YPR140W	TAZ1	0.100375	1298
YDR085C	AFR1	0.1003	1299
YLR275W	SMD2	0.100083	1300
YER139C	RTR1	0.0993333	1301
YDR517W	GRH1	0.0985	1302
YML011C	RAD33	0.0972917	1303
YDR092W	UBC13	0.09725	1304
YEL018W	EAF5	0.0970833	1305
YOL012C	HTZ1	0.0964972	1306
YGL049C	TIF4632	0.0963333	1307
YER173W	RAD24	0.0955	1308
YHL038C	CBP2	0.095375	1309
YDR352W	YDR352W	0.095375	1310
YLR234W	TOP3	0.0947	1311
YER012W	PRE1	0.0945	1312
YPL111W	CAR1	0.09415	1313
YBR300C	YBR300C	0.093625	1314
YOR239W	ABP140	0.0935833	1315
YHR133C	NSG1	0.0935	1316
YBR015C	MNN2	0.0932083	1317
YDR345C	HXT3	0.092375	1318
YOR069W	VPS5	0.0923333	1319
YOL121C	RPS19A	0.09175	1320
YNL064C	YDJ1	0.0916667	1321
YIL067C	YIL067C	0.0914167	1322
YOR071C	NRT1	0.0910833	1323
YMR056C	AAC1	0.090375	1324
YLR044C	PDC1	0.089875	1325
YJR083C	ACF4	0.08925	1326
YPL056C	YPL056C	0.089125	1327
YAL058W	CNE1	0.089125	1328
YMR112C	MED11	0.08825	1329
YOL053W	AIM39	0.087875	1330
YNL055C	POR1	0.08775	1331
YOL120C	RPL18A	0.086	1332
YBR264C	YPT10	0.086	1333
YMR055C	BUB2	0.0857375	1334
YIL148W	RPL40A	0.08525	1335
YER009W	NTF2	0.0835	1336
YGR062C	COX18	0.083375	1337
YMR230W	RPS10B	0.083125	1338
YJR096W	YJR096W	0.082875	1339
YGR082W	TOM20	0.0825417	1340
YML125C	PGA3	0.082378	1341
YOR334W	MRS2	0.082	1342
YHR077C	NMD2	0.0804583	1343
YPL059W	GRX5	0.0801667	1344
YMR303C	ADH2	0.079625	1345
YDR034C	LYS14	0.07925	1346
YER046W	SPO73	0.079125	1347
YOL038W	PRE6	0.07875	1348
YML052W	SUR7	0.0779397	1349
YHR024C	MAS2	0.07775	1350
YIL175W		0.077625	1351
YKL128C	PMU1	0.07725	1352
YNL025C	SSN8	0.07725	1353
YJR021C	REC107	0.077125	1354
YDR410C	STE14	0.077	1355
YPL202C	AFT2	0.07675	1356
YOL041C	NOP12	0.07675	1357
YDR378C	LSM6	0.07625	1358
YBR170C	NPL4	0.076125	1359
YJR012C	YJR012C	0.075875	1360
YDR086C	SSS1	0.0758333	1361
YHR038W	RRF1	0.074875	1362
YLR114C	AVL9	0.07325	1363
YML066C	SMA2	0.0728636	1364
YPL270W	MDL2	0.0725833	1365
YFL046W	FMP32	0.072375	1366
YOR080W	DIA2	0.07225	1367
YIL023C	YKE4	0.072	1368
YPL003W	ULA1	0.0719583	1369
YLR159W	YLR159W	0.0716667	1370
YBL003C	HTA2	0.0705833	1371
YGL133W	ITC1	0.0704375	1372
YOL086C	ADH1	0.069625	1373
YIR010W	DSN1	0.0695833	1374
YBR263W	SHM1	0.069375	1375
YAL053W	FLC2	0.0693125	1376
YCL069W	VBA3	0.069125	1377
YPL193W	RSA1	0.068875	1378
YDL088C	ASM4	0.068375	1379
YKL058W	TOA2	0.067	1380
YFR051C	RET2	0.06625	1381
YNL116W	DMA2	0.066125	1382
YGR296W	YRF1-3	0.066	1383
YGR138C	TPO2	0.06575	1384
YJL109C	UTP10	0.06575	1385
YMR120C	ADE17	0.0655	1386
YIR022W	SEC11	0.06425	1387
YOL101C	IZH4	0.0634318	1388
YLL056C	YLL056C	0.0634167	1389
YBR071W	YBR071W	0.0631	1390
YDL004W	ATP16	0.063	1391
YMR311C	GLC8	0.063	1392
YIL119C	RPI1	0.0628722	1393
YBR095C	RXT2	0.0623333	1394
YPR138C	MEP3	0.0620455	1395
YHR187W	IKI1	0.062	1396
YMR317W	YMR317W	0.06075	1397
YGR170W	PSD2	0.06075	1398
YJR054W	YJR054W	0.0600833	1399
YLR352W	YLR352W	0.0598333	1400
YOR276W	CAF20	0.059375	1401
YDL077C	VAM6	0.059	1402
YDR063W	AIM7	0.05875	1403
YIL062C	ARC15	0.058375	1404
YNL312W	RFA2	0.0578214	1405
YIL095W	PRK1	0.05775	1406
YGR210C	YGR210C	0.057625	1407
YJR148W	BAT2	0.0571667	1408
YDR460W	TFB3	0.057125	1409
YDR115W	YDR115W	0.056375	1410
YPL032C	SVL3	0.056375	1411
YBL072C	RPS8A	0.056	1412
YOL124C	TRM11	0.055875	1413
YKL180W	RPL17A	0.05475	1414
YBR251W	MRPS5	0.05475	1415
YPL170W	DAP1	0.0545	1416
YHR098C	SFB3	0.0544583	1417
YBR193C	MED8	0.052625	1418
YBL025W	RRN10	0.0524167	1419
YHR090C	YNG2	0.0521667	1420
YER024W	YAT2	0.052	1421
YPR202W	YPR202W	0.051875	1422
YPL030W	TRM44	0.0515	1423
YBR105C	VID24	0.051125	1424
YHL033C	RPL8A	0.050875	1425
YMR063W	RIM9	0.0505	1426
YPR046W	MCM16	0.0505	1427
YJL149W	DAS1	0.05	1428
YNR041C	COQ2	0.0482917	1429
YOL147C	PEX11	0.048	1430
YKR028W	SAP190	0.047125	1431
YLR131C	ACE2	0.0460909	1432
YBR262C	AIM5	0.046	1433
YOL029C	YOL029C	0.0459833	1434
YIR007W	YIR007W	0.045	1435
YER060W	FCY21	0.04475	1436
YDL012C	YDL012C	0.0445	1437
YJL140W	RPB4	0.0440417	1438
YIR039C	YPS6	0.044	1439
YDR189W	SLY1	0.0435417	1440
YHR047C	AAP1	0.043375	1441
YBL109W	YBL109W	0.043375	1442
YOR317W	FAA1	0.0429583	1443
YGL101W	YGL101W	0.0429028	1444
YFL033C	RIM15	0.042875	1445
YFR035C	YFR035C	0.0426667	1446
YNL284C	MRPL10	0.0410833	1447
YDR353W	TRR1	0.0410056	1448
YNL124W	NAF1	0.04075	1449
YPL024W	RMI1	0.040625	1450
YHR066W	SSF1	0.039875	1451
YLR047C	FRE8	0.0395	1452
YOR108W	LEU9	0.03925	1453
YDR246W	TRS23	0.0379583	1454
YJL059W	YHC3	0.0376667	1455
YGL157W	YGL157W	0.037	1456
YBR196C	PGI1	0.036875	1457
YJL124C	LSM1	0.036375	1458
YDR110W	FOB1	0.03625	1459
YGR267C	FOL2	0.036	1460
YPL145C	KES1	0.03575	1461
YOL077C	BRX1	0.03575	1462
YFR007W	YFH7	0.0355	1463
YMR148W	OSW5	0.035375	1464
YGR241C	YAP1802	0.035125	1465
YNL047C	SLM2	0.034875	1466
YEL036C	ANP1	0.03425	1467
YLR269C	YLR269C	0.033625	1468
YMR004W	MVP1	0.0331667	1469
YNL220W	ADE12	0.032875	1470
YNL237W	YTP1	0.0326667	1471
YPL038W	MET31	0.032125	1472
YGR007W	MUQ1	0.0317083	1473
YER036C	ARB1	0.0313333	1474
YKL206C	ADD66	0.0306667	1475
YBR244W	GPX2	0.030125	1476
YKR008W	RSC4	0.0300417	1477
YNL261W	ORC5	0.0299583	1478
YDL082W	RPL13A	0.02975	1479
YMR077C	VPS20	0.028875	1480
YLR103C	CDC45	0.0287167	1481
YOR065W	CYT1	0.028625	1482
YPL161C	BEM4	0.028375	1483
YMR042W	ARG80	0.028375	1484
YKR073C	YKR073C	0.02825	1485
YPR187W	RPO26	0.027875	1486
YOR220W	RCN2	0.0267917	1487
YBL101C	ECM21	0.02675	1488
YOR047C	STD1	0.026375	1489
YKL015W	PUT3	0.0260833	1490
YDR251W	PAM1	0.025625	1491
YKL223W	YKL223W	0.02475	1492
YDR023W	SES1	0.0245	1493
YOR294W	RRS1	0.024375	1494
YPR062W	FCY1	0.023625	1495
YDR402C	DIT2	0.0235	1496
YPL262W	FUM1	0.023375	1497
YOR148C	SPP2	0.0225	1498
YJL069C	UTP18	0.02225	1499
YKR069W	MET1	0.0221917	1500
YNL021W	HDA1	0.0215	1501
YNL311C	YNL311C	0.02125	1502
YDR280W	RRP45	0.02125	1503
YPR051W	MAK3	0.020375	1504
YDR513W	GRX2	0.020375	1505
YKR039W	GAP1	0.019125	1506
YDR240C	SNU56	0.017875	1507
YHR118C	ORC6	0.0175	1508
YDR382W	RPP2B	0.01575	1509
YBR084C-A	RPL19A	0.015375	1510
YIL056W	VHR1	0.01525	1511
YJL100W	LSB6	0.014875	1512
YDR420W	HKR1	0.01425	1513
YKL077W	YKL077W	0.014	1514
YGL043W	DST1	0.01375	1515
YJR045C	SSC1	0.01375	1516
YOL051W	GAL11	0.013375	1517
YPL064C	CWC27	0.013375	1518
YER134C	YER134C	0.013375	1519
YOL030W	GAS5	0.0130625	1520
YJR102C	VPS25	0.0125	1521
YMR108W	ILV2	0.01175	1522
YBL059C-A	CMC2	0.0106667	1523
YOR236W	DFR1	0.01025	1524
YMR208W	ERG12	0.00975	1525
YDR497C	ITR1	0.00925	1526
YGL077C	HNM1	0.00920833	1527
YHL004W	MRP4	0.00908333	1528
YGL189C	RPS26A	0.008875	1529
YOL006C	TOP1	0.00875	1530
YOR179C	SYC1	0.008625	1531
YOL045W	PSK2	0.008375	1532
YOR298W	MUM3	0.0081039	1533
YPR131C	NAT3	0.008	1534
YKL006W	RPL14A	0.008	1535
YPL258C	THI21	0.007625	1536
YDL242W	YDL242W	0.0075	1537
YMR086W	YMR086W	0.0065	1538
YHR106W	TRR2	0.00641667	1539
YOR067C	ALG8	0.006375	1540
YOL143C	RIB4	0.00575	1541
YCL001W	RER1	0.00541667	1542
YDL246C	SOR2	0.005	1543
YPL036W	PMA2	0.004875	1544
YNR010W	CSE2	0.004625	1545
YDR078C	SHU2	0.0045	1546
YBR259W	YBR259W	0.004375	1547
YPL283C	YRF1-7	0.002625	1548
YFR010W	UBP6	0.00175	1549
YBR164C	ARL1	0.00125	1550
YDR316W	OMS1	0.001125	1551
YER167W	BCK2	0.001	1552
YER081W	SER3	0.00075	1553
YLR147C	SMD3	-0.000125	1554
YPL046C	ELC1	-0.000625	1555
YMR037C	MSN2	-0.001625	1556
YGR095C	RRP46	-0.002625	1557
YOR026W	BUB3	-0.004125	1558
YLR223C	IFH1	-0.004375	1559
YPR061C	JID1	-0.00475	1560
YDR292C	SRP101	-0.004875	1561
YLR376C	PSY3	-0.0055	1562
YJR032W	CPR7	-0.005625	1563
YJL104W	PAM16	-0.00575	1564
YJR123W	RPS5	-0.006125	1565
YPL050C	MNN9	-0.0065	1566
YLL050C	COF1	-0.00675	1567
YER047C	SAP1	-0.00691667	1568
YOR089C	VPS21	-0.00704167	1569
YJL185C	YJL185C	-0.00725	1570
YKR106W	YKR106W	-0.00725	1571
YLR089C	ALT1	-0.007875	1572
YBR207W	FTH1	-0.00825	1573
YER076C	YER076C	-0.00841667	1574
YER104W	RTT105	-0.0085	1575
YOR051C	YOR051C	-0.00879167	1576
YGR253C	PUP2	-0.009	1577
YPR198W	SGE1	-0.00923214	1578
YOR382W	FIT2	-0.00925	1579
YEL043W	YEL043W	-0.01	1580
YPR180W	AOS1	-0.01025	1581
YOR059C	YOR059C	-0.0114167	1582
YDR320C	SWA2	-0.0115	1583
YML009C	MRPL39	-0.0120417	1584
YCR002C	CDC10	-0.0122702	1585
YAL028W	FRT2	-0.01275	1586
YIL004C	BET1	-0.013125	1587
YIL054W	YIL054W	-0.0135	1588
YDR421W	ARO80	-0.0136667	1589
YAR033W	MST28	-0.0138333	1590
YHR169W	DBP8	-0.014	1591
YMR047C	NUP116	-0.0145	1592
YBR208C	\	-0.015	1593
YKL190W	CNB1	-0.015625	1594
YHL026C	YHL026C	-0.0156667	1595
YKL115C	YKL115C	-0.0163333	1596
YKL051W	SFK1	-0.01675	1597
YAL046C	AIM1	-0.016875	1598
YNL004W	HRB1	-0.017625	1599
YLR343W	GAS2	-0.0182035	1600
YNL113W	RPC19	-0.018875	1601
YDR320C-A	DAD4	-0.019	1602
YBR191W	RPL21A	-0.019	1603
YIL048W	NEO1	-0.019375	1604
YDL005C	MED2	-0.0195	1605
YNR068C	YNR068C	-0.0195	1606
YPL125W	KAP120	-0.02175	1607
YPL117C	IDI1	-0.02175	1608
YDR224C	HTB1	-0.0220135	1609
YLL052C	AQY2	-0.023	1610
YIL088C	AVT7	-0.0232917	1611
YPL039W	YPL039W	-0.0233333	1612
YBR290W	BSD2	-0.0240833	1613
YOR131C	YOR131C	-0.0245	1614
YKR017C	YKR017C	-0.0248333	1615
YLL003W	SFI1	-0.0256667	1616
YDL185W	TFP1	-0.02575	1617
YLR333C	RPS25B	-0.026	1618
YNL246W	VPS75	-0.026125	1619
YKL033W-A	YKL033W-A	-0.026125	1620
YDR109C	YDR109C	-0.0265	1621
YER110C	KAP123	-0.02675	1622
YGR252W	GCN5	-0.02675	1623
YCR006C	YCR006C	-0.027875	1624
YML078W	CPR3	-0.027875	1625
YJL025W	RRN7	-0.028	1626
YDR298C	ATP5	-0.028	1627
YKL018W	SWD2	-0.0280833	1628
YIL146C	ATG32	-0.02825	1629
YPL006W	NCR1	-0.028375	1630
YFL025C	BST1	-0.0290536	1631
YDR065W	RRG1	-0.029125	1632
YBR135W	CKS1	-0.03025	1633
YER136W	GDI1	-0.030375	1634
YGR240C	PFK1	-0.0304375	1635
YNL299W	TRF5	-0.03125	1636
YGL174W	BUD13	-0.03175	1637
YDR054C	CDC34	-0.03225	1638
YBR217W	ATG12	-0.033	1639
YLR001C	YLR001C	-0.03325	1640
YIR017C	MET28	-0.0334143	1641
YIL031W	ULP2	-0.03525	1642
YLR421C	RPN13	-0.035375	1643
YGL260W	YGL260W	-0.035625	1644
YDL049C	KNH1	-0.0357292	1645
YMR240C	CUS1	-0.0358333	1646
YOR369C	RPS12	-0.03625	1647
YML071C	COG8	-0.036375	1648
YIL074C	SER33	-0.0364167	1649
YML058W-A	HUG1	-0.0365	1650
YAR031W	PRM9	-0.036875	1651
YDL086W	YDL086W	-0.038125	1652
YBL102W	SFT2	-0.038125	1653
YLL034C	RIX7	-0.03825	1654
YIL022W	TIM44	-0.039125	1655
YBR278W	DPB3	-0.039125	1656
YOR303W	CPA1	-0.03975	1657
YHR205W	SCH9	-0.0400417	1658
YKL003C	MRP17	-0.040375	1659
YML046W	PRP39	-0.040875	1660
YLR344W	RPL26A	-0.041	1661
YCR091W	KIN82	-0.042	1662
YKR048C	NAP1	-0.042	1663
YGR280C	PXR1	-0.042	1664
YJR007W	SUI2	-0.0420833	1665
YDR206W	EBS1	-0.042125	1666
YOR079C	ATX2	-0.042125	1667
YNL339C	YRF1-6	-0.042375	1668
YER059W	PCL6	-0.042875	1669
YNR039C	ZRG17	-0.042875	1670
YAL035W	FUN12	-0.043	1671
YER154W	OXA1	-0.0435	1672
YJL043W	YJL043W	-0.0439167	1673
YCR059C	YIH1	-0.044875	1674
YKR084C	HBS1	-0.045	1675
YOR002W	ALG6	-0.0450833	1676
YGL256W	ADH4	-0.0458333	1677
YNL150W	YNL150W	-0.046	1678
YKR020W	VPS51	-0.046875	1679
YJL061W	NUP82	-0.047	1680
YNL134C	YNL134C	-0.0470278	1681
YKR046C	PET10	-0.0472143	1682
YDL072C	YET3	-0.047375	1683
YOR322C	LDB19	-0.0475	1684
YEL053C	MAK10	-0.0478333	1685
YFL036W	RPO41	-0.048	1686
YPL214C	THI6	-0.04825	1687
YKR057W	RPS21A	-0.048375	1688
YGR171C	MSM1	-0.0485	1689
YKL084W	HOT13	-0.049	1690
YML068W	ITT1	-0.049625	1691
YOR066W	MSA1	-0.0497008	1692
YBR211C	AME1	-0.049875	1693
YGL014W	PUF4	-0.049875	1694
YPR172W	YPR172W	-0.0504167	1695
YFL032W	YFL032W	-0.0505	1696
YDR343C	HXT6	-0.0505	1697
YNL049C	SFB2	-0.0507083	1698
YDL025C	YDL025C	-0.05075	1699
YGL022W	STT3	-0.05125	1700
YBR059C	AKL1	-0.051625	1701
YOR078W	BUD21	-0.051625	1702
YFR017C	YFR017C	-0.052	1703
YGL204C	YGL204C	-0.0525417	1704
YMR299C	DYN3	-0.0526667	1705
YOR009W	TIR4	-0.05275	1706
YPR115W	YPR115W	-0.053125	1707
YNL153C	GIM3	-0.05375	1708
YLR467W	YRF1-5	-0.05425	1709
YDR347W	MRP1	-0.0544167	1710
YHR028C	DAP2	-0.054875	1711
YAR029W	YAR029W	-0.0555	1712
YGR187C	HGH1	-0.0556667	1713
YOR008C	SLG1	-0.055875	1714
YHL021C	AIM17	-0.056	1715
YNL224C	SQS1	-0.05625	1716
YER007C-A	TMA20	-0.056625	1717
YLR309C	IMH1	-0.057125	1718
YHR145C	YHR145C	-0.0575	1719
YJR134C	SGM1	-0.057625	1720
YNR003C	RPC34	-0.0577083	1721
YLR292C	SEC72	-0.0585	1722
YGL097W	SRM1	-0.0594583	1723
YDR148C	KGD2	-0.05975	1724
YGR161W-A		-0.0605	1725
YNL256W	FOL1	-0.0605375	1726
YML129C	COX14	-0.0607083	1727
YGR094W	VAS1	-0.06075	1728
YBL107W-A		-0.060875	1729
YOL077W-A	ATP19	-0.06125	1730
YNL295W	YNL295W	-0.061375	1731
YOR305W	RRG7	-0.0615	1732
YDR452W	PPN1	-0.062125	1733
YKL154W	SRP102	-0.06225	1734
YKL067W	YNK1	-0.0626	1735
YLR154C	RNH203	-0.0629667	1736
YNL001W	DOM34	-0.0634167	1737
YMR134W	YMR134W	-0.0635	1738
YOR054C	VHS3	-0.06425	1739
YHR076W	PTC7	-0.064375	1740
YDR494W		-0.0645	1741
YGR037C	ACB1	-0.064625	1742
YDL164C	CDC9	-0.0646833	1743
YGR027C	RPS25A	-0.06475	1744
YOL062C	APM4	-0.06575	1745
YKL060C	FBA1	-0.06575	1746
YNL026W	SAM50	-0.066125	1747
YDL107W	MSS2	-0.066375	1748
YOR137C	SIA1	-0.0666667	1749
YDL092W	SRP14	-0.067125	1750
YHL018W	YHL018W	-0.067625	1751
YML133C	YML133C	-0.0679583	1752
YDL194W	SNF3	-0.068	1753
YPR114W	YPR114W	-0.0685	1754
YOL156W	HXT11	-0.0685	1755
YHL020C	OPI1	-0.06875	1756
YJR014W	TMA22	-0.06925	1757
YMR052W	FAR3	-0.0695	1758
YPR052C	NHP6A	-0.0696667	1759
YMR176W	ECM5	-0.07	1760
YPL110C	GDE1	-0.07075	1761
YNR053C	NOG2	-0.07075	1762
YDL131W	LYS21	-0.070875	1763
YOR327C	SNC2	-0.071125	1764
YBL015W	ACH1	-0.07125	1765
YLR172C	DPH5	-0.0713333	1766
YMR139W	RIM11	-0.071375	1767
YIL018W	RPL2B	-0.0715	1768
YJR066W	TOR1	-0.072	1769
YDR492W	IZH1	-0.072375	1770
YNL136W	EAF7	-0.072625	1771
YLR177W	YLR177W	-0.073	1772
YML119W	YML119W	-0.0732273	1773
YNL307C	MCK1	-0.0735	1774
YEL013W	VAC8	-0.073875	1775
YKR055W	RHO4	-0.074	1776
YBL022C	PIM1	-0.074	1777
YNL183C	NPR1	-0.0746667	1778
YDR423C	CAD1	-0.07525	1779
YDR117C	TMA64	-0.07575	1780
YKR095W	MLP1	-0.0759167	1781
YDR238C	SEC26	-0.076125	1782
YNL067W	RPL9B	-0.0762083	1783
YFL040W	YFL040W	-0.0763333	1784
YML005W	TRM12	-0.0765	1785
YKL150W	MCR1	-0.076625	1786
YML002W	YML002W	-0.07675	1787
YNL248C	RPA49	-0.0768333	1788
YKL208W	CBT1	-0.076875	1789
YNL232W	CSL4	-0.077875	1790
YFR049W	YMR31	-0.07825	1791
YBR160W	CDC28	-0.07925	1792
YEL030W	ECM10	-0.07925	1793
YBL004W	UTP20	-0.079375	1794
YGR123C	PPT1	-0.079625	1795
YCL008C	STP22	-0.079875	1796
YJL062W	LAS21	-0.0805	1797
YPL159C	PET20	-0.08125	1798
YPR128C	ANT1	-0.0818909	1799
YOR254C	SEC63	-0.082375	1800
YIR026C	YVH1	-0.083	1801
YBR153W	RIB7	-0.083125	1802
YMR233W	TRI1	-0.083625	1803
YJL209W	CBP1	-0.08375	1804
YOL016C	CMK2	-0.0844375	1805
YIL029C	YIL029C	-0.0845	1806
YGR057C	LST7	-0.086125	1807
YFL039C	ACT1	-0.086125	1808
YJL203W	PRP21	-0.08625	1809
YDR503C	LPP1	-0.0862545	1810
YDL063C	YDL063C	-0.087	1811
YML067C	ERV41	-0.0875417	1812
YKR038C	KAE1	-0.0880833	1813
YBR162W-A	YSY6	-0.089125	1814
YLL010C	PSR1	-0.0893333	1815
YMR024W	MRPL3	-0.0895	1816
YLR402W	YLR402W	-0.08975	1817
YDR183W	PLP1	-0.09025	1818
YJL073W	JEM1	-0.0904568	1819
YFL024C	EPL1	-0.090875	1820
YHR102W	KIC1	-0.091375	1821
YPL164C	MLH3	-0.092	1822
YIR034C	LYS1	-0.092125	1823
YKR044W	UIP5	-0.0929583	1824
YML055W	SPC2	-0.09325	1825
YLR161W	YLR161W	-0.0938333	1826
YJL107C	YJL107C	-0.0945	1827
YGL166W	CUP2	-0.0955833	1828
YDR545W	YRF1-1	-0.095625	1829
YNR049C	MSO1	-0.0958333	1830
YLR430W	SEN1	-0.096	1831
YLR053C	YLR053C	-0.096625	1832
YDR172W	SUP35	-0.097	1833
YLR215C	CDC123	-0.097	1834
YDR089W	YDR089W	-0.0972652	1835
YAL039C	CYC3	-0.097625	1836
YGL159W	YGL159W	-0.09775	1837
YOL072W	THP1	-0.098	1838
YCL068C	YCL068C	-0.098125	1839
YDR286C	YDR286C	-0.098625	1840
YBR025C	OLA1	-0.09875	1841
YHL025W	SNF6	-0.09875	1842
YMR150C	IMP1	-0.099	1843
YIL034C	CAP2	-0.0992917	1844
YKL189W	HYM1	-0.0993333	1845
YDR126W	SWF1	-0.099375	1846
YPL163C	SVS1	-0.09945	1847
YBR249C	ARO4	-0.0994583	1848
YPR011C	YPR011C	-0.0995	1849
YOR038C	HIR2	-0.099625	1850
YBR291C	CTP1	-0.09975	1851
YGL026C	TRP5	-0.09975	1852
YNL084C	END3	-0.09975	1853
YPR035W	GLN1	-0.1	1854
YER066W	RRT13	-0.100292	1855
YIL002C	INP51	-0.100333	1856
YJR104C	SOD1	-0.100625	1857
YGR211W	ZPR1	-0.101417	1858
YGR098C	ESP1	-0.101625	1859
YDR079C-A	TFB5	-0.101667	1860
YDR245W	MNN10	-0.102	1861
YJR085C	YJR085C	-0.10225	1862
YOR235W	YOR235W	-0.1025	1863
YDR510W	SMT3	-0.102625	1864
YKR072C	SIS2	-0.103125	1865
YCL028W	RNQ1	-0.103625	1866
YPR104C	FHL1	-0.10375	1867
YDR449C	UTP6	-0.103833	1868
YNL287W	SEC21	-0.104	1869
YFR040W	SAP155	-0.104	1870
YLR253W	YLR253W	-0.10475	1871
YNL007C	SIS1	-0.10475	1872
YGL231C	EMC4	-0.104792	1873
YKL080W	VMA5	-0.10575	1874
YGR081C	SLX9	-0.105875	1875
YGL134W	PCL10	-0.106	1876
YOL103W	ITR2	-0.106125	1877
YLR066W	SPC3	-0.107	1878
YDR369C	XRS2	-0.10725	1879
YBL046W	PSY4	-0.107375	1880
YPL273W	SAM4	-0.10775	1881
YOR316C	COT1	-0.10775	1882
YBR011C	IPP1	-0.108	1883
YPL002C	SNF8	-0.10825	1884
YHR011W	DIA4	-0.1085	1885
YJL208C	NUC1	-0.110208	1886
YML016C	PPZ1	-0.110625	1887
YDL170W	UGA3	-0.111	1888
YHR068W	DYS1	-0.111083	1889
YOL008W	COQ10	-0.11125	1890
YMR255W	GFD1	-0.111625	1891
YGR194C	XKS1	-0.111625	1892
YOR004W	UTP23	-0.11175	1893
YML096W	YML096W	-0.111875	1894
YJR028W		-0.111875	1895
YKL126W	YPK1	-0.112	1896
YNL194C	YNL194C	-0.112	1897
YPL206C	PGC1	-0.112	1898
YBR057C	MUM2	-0.112125	1899
YDR170C	SEC7	-0.11325	1900
YAL062W	GDH3	-0.11325	1901
YDR052C	DBF4	-0.113625	1902
YBR187W	GDT1	-0.11375	1903
YMR289W	ABZ2	-0.114	1904
YDL234C	GYP7	-0.115792	1905
YMR135C	GID8	-0.116	1906
YDR387C	YDR387C	-0.116333	1907
YLL006W	MMM1	-0.116375	1908
YCR057C	PWP2	-0.11675	1909
YBL057C	PTH2	-0.117	1910
YJR035W	RAD26	-0.117	1911
YHR117W	TOM71	-0.11725	1912
YML041C	VPS71	-0.118333	1913
YLL011W	SOF1	-0.118625	1914
YGR019W	UGA1	-0.118958	1915
YLR207W	HRD3	-0.119375	1916
YLR409C	UTP21	-0.119542	1917
YNL263C	YIF1	-0.119583	1918
YBR267W	REI1	-0.119875	1919
YAR002W	NUP60	-0.12	1920
YPL019C	VTC3	-0.120125	1921
YJR091C	JSN1	-0.120167	1922
YDL189W	RBS1	-0.120875	1923
YLR002C	NOC3	-0.120958	1924
YDL180W	YDL180W	-0.121053	1925
YNL168C	FMP41	-0.121583	1926
YDR299W	BFR2	-0.12175	1927
YKL163W	PIR3	-0.121915	1928
YDL052C	SLC1	-0.122	1929
YKL143W	LTV1	-0.123125	1930
YGR133W	PEX4	-0.12375	1931
YAL032C	PRP45	-0.123917	1932
YPL183W-A	RTC6	-0.124	1933
YLR163C	MAS1	-0.124333	1934
YJL191W	RPS14B	-0.1245	1935
YGR161C	RTS3	-0.124708	1936
YGL048C	RPT6	-0.125375	1937
YGL103W	RPL28	-0.125625	1938
YMR269W	TMA23	-0.126625	1939
YLR082C	SRL2	-0.127	1940
YKL167C	MRP49	-0.127167	1941
YIL030C	SSM4	-0.128	1942
YML079W	YML079W	-0.128125	1943
YCR072C	RSA4	-0.12825	1944
YOR384W	FRE5	-0.128375	1945
YMR223W	UBP8	-0.128375	1946
YJL044C	GYP6	-0.1289	1947
YKL176C	LST4	-0.129	1948
YLL031C	GPI13	-0.12925	1949
YNR060W	FRE4	-0.12925	1950
YBL028C	YBL028C	-0.129375	1951
YGL047W	ALG13	-0.1295	1952
YLR055C	SPT8	-0.129917	1953
YHR116W	COX23	-0.1305	1954
YER031C	YPT31	-0.13075	1955
YGR197C	SNG1	-0.130875	1956
YNL051W	COG5	-0.131	1957
YGR279C	SCW4	-0.131062	1958
YER166W	DNF1	-0.131375	1959
YKR083C	DAD2	-0.13175	1960
YAR023C	YAR023C	-0.132167	1961
YPL156C	PRM4	-0.13225	1962
YMR096W	SNZ1	-0.132333	1963
YKR059W	TIF1	-0.1325	1964
YDL095W	PMT1	-0.132572	1965
YGR033C	TIM21	-0.133125	1966
YBR210W	ERV15	-0.133625	1967
YOR116C	RPO31	-0.13375	1968
YMR277W	FCP1	-0.134	1969
YML073C	RPL6A	-0.134125	1970
YJL015C	YJL015C	-0.134514	1971
YNL118C	DCP2	-0.134767	1972
YNL310C	ZIM17	-0.134875	1973
YKR089C	TGL4	-0.135125	1974
YLR238W	FAR10	-0.135625	1975
YML121W	GTR1	-0.136167	1976
YGR121C	MEP1	-0.137292	1977
YIL020C	HIS6	-0.137375	1978
YDR520C	URC2	-0.137542	1979
YDL087C	LUC7	-0.1385	1980
YGL067W	NPY1	-0.13875	1981
YBR058C	UBP14	-0.139	1982
YIL065C	FIS1	-0.139	1983
YPL272C	YPL272C	-0.139375	1984
YLR289W	GUF1	-0.1395	1985
YGL224C	SDT1	-0.13975	1986
YGL084C	GUP1	-0.139875	1987
YPL109C	YPL109C	-0.14	1988
YNL152W	INN1	-0.140125	1989
YPL067C	YPL067C	-0.14025	1990
YKL032C	IXR1	-0.14025	1991
YMR183C	SSO2	-0.140731	1992
YPL008W	CHL1	-0.141	1993
YDR017C	KCS1	-0.142125	1994
YBR237W	PRP5	-0.14225	1995
YDR050C	TPI1	-0.1425	1996
YMR109W	MYO5	-0.142625	1997
YGL237C	HAP2	-0.142667	1998
YOR279C	RFM1	-0.142875	1999
[truncated: 3,461 more rows]
