# Supplementary material for: Effects of the Yeast RNA-Binding Protein Whi3 on the Half-Life and Abundance of CLN3 mRNA and Other Targets
Source: PLoS One. 2013 Dec 30;8(12):e84630. doi: 10.1371/journal.pone.0084630 (PMC3875557; doi:10.1371/journal.pone.0084630)
Supplement: Table S2 — Joint list of Whi3 targets. This table contains a set of 111 Whi3 target mRNAs common between this study and the study by Colomina et al. The net_IP_ratio and rank are the averaged net IP ratio and the rank of the net IP ratio from this study. IP_col and rank_col are the IP ratio and the rank of the IP ratio from Colomina et al. A description from SGD for each gene is also given. (XLSX) [file pone.0084630.s002.xlsx]

## Sheet: supplementary_table2_v2
SystematicName	CommonName	net_IP_ratio	rank	IP_col	rank_col	SGD_description
YEL026W	SNU13	3.83	1	3.13	2	RNA binding protein
YGR146C	YGR146C	3	2	3.51	1	Protein of unknown function
YMR122W-A	YMR122W-A	2.83	3	1.72	30	Protein of unknown function
YHR128W	FUR1	2.59	4	1.06	192	Uracil phosphoribosyltransferase
YOR298C-A	MBF1	2.55	5	0.94	258	Transcriptional coactivator
YLR347C	KAP95	2.46	6	1.6	42	Karyopherin beta
YGR035C	YGR035C	2.41	7	1.44	71	Putative protein of unknown function, potential Cdc28p substrate
YJR047C	ANB1	2.35	8	0.98	235	Translation elongation factor eIF-5A
YOR052C	YOR052C	2.33	9	1.29	103	Nuclear protein of unknown function
YML058W	SML1	2.25	10	1.37	84	Ribonucleotide reductase inhibitor
YGL055W	OLE1	2.17	11	0.93	269	Delta(9) fatty acid desaturase
YEL034W	HYP2	2.13	12	1	215	Translation elongation factor eIF-5A;may function in translation initiation
YEL033W	YEL033W	2.1	14	1.4	81	Predicted metabolic role based on analysis from ChIP experiments
YLR180W	SAM1	2.1	13	1.15	150	S-adenosylmethionine synthetase
YDR156W	RPA14	2.09	15	1.34	94	RNA polymerase I subunit A14
YML123C	PHO84	2.04	17	1.36	89	High-affinity inorganic phosphate (Pi) transporter
YKL081W	TEF4	2.04	18	0.99	229	Gamma subunit of translational elongation factor eEF1B
YKR075C	YKR075C	2.03	19	1.09	177	Protein of unknown function
YDR033W	MRH1	2.02	20	1.32	100	Protein that localizes primarily to the plasma membrane
YOR147W	MDM32	2.01	21	1.54	50	Mitochondrial inner membrane protein with similarity to Mdm31p
YOR372C	NDD1	2	22	1.47	64	Transcriptional activator essential for nuclear division
YDL037C	BSC1	1.87	24	1.12	166	Protein of unconfirmed function
YBR004C	GPI18	1.84	25	1.11	167	Functional ortholog of human PIG-V
YGL209W	MIG2	1.82	26	2.42	4	Zinc finger transcriptional repressor
YDR249C	YDR249C	1.81	27	2.18	6	Putative protein of unknown function
YDR072C	IPT1	1.74	29	1.5	56	Inositolphosphotransferase, involved in synthesis of mannose-(inosito
YER020W	GPA2	1.74	30	0.99	228	Nucleotide binding alpha subunit of the heterotrimeric G protein
YCR034W	FEN1	1.71	31	1.75	24	Fatty acid elongase, involved in sphingolipid biosynthesis
YPL135W	ISU1	1.7	34	1.84	14	Conserved protein of the mitochondrial matrix
YNR046W	TRM112	1.7	33	1.47	63	Protein involved in methylation of tRNA, rRNA, and translation factors
YHR094C	HXT1	1.67	37	2	10	Low-affinity glucose transporter of the major facilitator superfamily
YMR296C	LCB1	1.64	38	1.95	13	Component of serine palmitoyltransferase
YLR413W	YLR413W	1.61	40	1.6	43	Putative protein of unknown function
YEL039C	CYC7	1.59	41	1.61	39	Cytochrome c isoform 2, expressed under hypoxic conditions
YBR082C	UBC4	1.59	42	0.93	262	Ubiquitin-conjugating enzyme (E2)
YNL156C	NSG2	1.51	47	1.24	119	Protein involved in regulation of sterol biosynthesis
YJL194W	CDC6	1.5	50	1.72	28	Essential ATP-binding protein required for DNA replication
YDR481C	PHO8	1.5	48	1.46	66	Repressible vacuolar alkaline phosphatase
YGR183C	QCR9	1.49	51	0.95	252	Subunit 9 of the ubiquinol cytochrome-c reductase complex
YJL096W	MRPL49	1.47	52	1.33	99	Mitochondrial ribosomal protein of the large subunit
YJL082W	IML2	1.46	53	1.21	122	Protein of unknown function
YDL160C	DHH1	1.43	57	1.03	206	Cytoplasmic DExD/H-box helicase, stimulates mRNA decapping
YEL040W	UTR2	1.43	55	0.94	260	Chitin transglycosylase
YOR085W	OST3	1.33	68	2.25	5	Gamma subunit of the oligosaccharyltransferase complex of the ER lumen
YPL089C	RLM1	1.33	69	1.24	118	MADS-box transcription factor
YDR143C	SAN1	1.33	67	0.87	294	Ubiquitin-protein ligase
YAL040C	CLN3	1.32	70	1.98	11	G1 cyclin involved in cell cycle progression
YNL201C	PSY2	1.32	71	1.19	127	Subunit of protein phosphatase PP4 complex
YGL127C	SOH1	1.32	73	0.93	270	Subunit of the RNA polymerase II mediator complex
YBL104C	YBL104C	1.31	75	1.76	22	Subunit of the SEA (Seh1-associated) complex
YNR009W	NRM1	1.3	77	1.24	116	Transcriptional co-repressor of MBF-regulated gene expression
YHR138C	YHR138C	1.3	78	0.98	240	Protein of unknown function
YNL322C	KRE1	1.28	81	0.94	257	Cell wall glycoprotein involved in beta-glucan assembly
YLR375W	STP3	1.26	85	1.81	16	Zinc-finger protein of unknown function
YNL316C	PHA2	1.26	84	1.13	161	Prephenate dehydratase
YMR008C	PLB1	1.26	83	1.01	213	Phospholipase B (lysophospholipase) involved in lipid metabolism
YEL004W	YEA4	1.25	86	1.37	83	Uridine diphosphate-N-acetylglucosamine (UDP-GlcNAc) transporter
YGL162W	SUT1	1.24	88	1.7	34	Transcription factor of the Zn2Cys6 family involved in sterol uptake
YOR359W	VTS1	1.24	87	1.36	88	Flap-structured DNA-binding and RNA-binding protein
YMR070W	MOT3	1.23	93	1.82	15	Transcriptional repressor and activator with two C2-H2 zinc fingers
YDR422C	SIP1	1.23	90	1.36	87	Alternate beta-subunit of the Snf1p kinase complex
YFL026W	STE2	1.23	91	1.27	107	Receptor for alpha-factor pheromone
YML090W	YML090W	1.21	95	1.59	44	Dubious open reading frame
YDR508C	GNP1	1.2	100	1.18	131	High-affinity glutamine permease
YBL014C	RRN6	1.2	101	1.11	171	Component of the core factor (CF) rDNA transcription factor complex
YMR215W	GAS3	1.2	98	1	221	Putative 1,3-beta-glucanosyltransferase
YGR055W	MUP1	1.16	104	0.91	278	High affinity methionine permease
YFR048W	RMD8	1.15	105	1.49	59	Cytosolic protein required for sporulation
YLR094C	GIS3	1.14	109	1.42	75	Protein of unknown function
YHL036W	MUP3	1.14	107	1.05	196	Low affinity methionine permease
YPR149W	NCE102	1.13	110	1.17	137	Protein of unknown function
YPL068C	YPL068C	1.13	111	1.11	168	Protein of unknown function
YNL300W	TOS6	1.12	114	1.01	211	Glycosylphosphatidylinositol-dependent cell wall protein
YBR029C	CDS1	1.11	116	0.89	284	Phosphatidate cytidylyltransferase (CDP-diglyceride synthetase)
YNL268W	LYP1	1.08	120	1.3	101	Lysine permease
YGR243W	FMP43	1.06	130	1.21	124	Highly conserved subunit of mitochondrial pyruvate carrier
YNR047W	FPK1	1.05	133	1.04	198	Ser/Thr protein kinase
YDL195W	SEC31	1.04	137	1.44	70	Component of the Sec13p-Sec31p complex of the COPII vesicle coat
YJR056C	YJR056C	1.03	142	1.09	178	Protein of unknown function
YGR023W	MTL1	1.02	146	1.65	35	Putative plasma membrane sensor
YJR008W	YJR008W	1.02	147	1.18	129	Protein of unknown function
YNL327W	EGT2	1.01	153	1.35	90	Glycosylphosphatidylinositol (GPI)-anchored cell wall endoglucanase
YML043C	RRN11	0.99	156	1.42	74	Component of the core factor (CF) rDNA transcription factor complex
YNL281W	HCH1	0.99	155	0.96	247	Heat shock protein regulator
YHL029C	OCA5	0.98	158	1.24	115	Cytoplasmic protein required for replication of Brome mosaic virus
YER028C	MIG3	0.98	159	0.81	311	Transcriptional regulator
YGL056C	SDS23	0.97	162	1.4	80	Protein involved in cell separation during budding
YDL110C	TMA17	0.97	167	0.98	237	Protein of unknown function that associates with ribosomes
YLL028W	TPO1	0.96	173	1.51	52	Polyamine transporter of the major facilitator superfamily
YGR284C	ERV29	0.96	172	1.14	156	Protein localized to COPII-coated vesicles
YNL081C	SWS2	0.96	169	1	217	Putative mitochondrial ribosomal protein of the small subunit
YDR011W	SNQ2	0.96	168	0.99	230	Plasma membrane ATP-binding cassette (ABC) transporter
YOL036W	YOL036W	0.94	179	1	222	Protein of unknown function
YIR032C	DAL3	0.93	189	1.24	114	Ureidoglycolate hydrolase
YCR107W	AAD3	0.92	191	2.01	8	Putative aryl-alcohol dehydrogenase
YNL071W	LAT1	0.91	200	0.96	251	Dihydrolipoamide acetyltransferase component of pyruvate dehydrogenase
YFR033C	QCR6	0.9	203	1.35	92	Subunit 6 of the ubiquinol cytochrome-c reductase complex
YLR295C	ATP14	0.89	212	1.02	209	Subunit h of the F0 sector of mitochondrial F1F0 ATP synthase
YNR067C	DSE4	0.89	207	0.97	244	Daughter cell-specific secreted protein with similarity to glucanases
YDL127W	PCL2	0.88	217	1.28	105	Cyclin, interacts with cyclin-dependent kinase Pho85p
YLR297W	YLR297W	0.88	221	0.81	309	Protein of unknown function
YDR310C	SUM1	0.86	232	0.86	296	Transcriptional repressor that regulates middle-sporulation genes
YGL178W	MPT5	0.85	233	1.37	85	mRNA-binding protein of the PUF family
YGR108W	CLB1	0.85	234	1.17	133	B-type cyclin involved in cell cycle progression
YLR332W	MID2	0.84	241	1.72	29	O-glycosylated plasma membrane protein
YGL028C	SCW11	0.84	242	1.06	191	Cell wall protein with similarity to glucanases
YML113W	DAT1	0.82	258	1.57	47	DNA binding protein that recognizes oligo(dA).oligo(dT) tracts
YOR288C	MPD1	0.82	254	1.33	96	Member of the protein disulfide isomerase (PDI) family
YHR181W	SVP26	0.82	255	1.01	214	Integral membrane protein of the early Golgi apparatus and ER
YKL164C	PIR1	0.82	253	0.75	322	O-glycosylated protein required for cell wall stability
YPL265W	DIP5	0.81	262	0.94	259	Dicarboxylic amino acid permease
