# Supplementary material for: Effects of the Yeast RNA-Binding Protein Whi3 on the Half-Life and Abundance of CLN3 mRNA and Other Targets
Source: PLoS One. 2013 Dec 30;8(12):e84630. doi: 10.1371/journal.pone.0084630 (PMC3875557; doi:10.1371/journal.pone.0084630)
Supplement: Table S3 — Microarray of whi3 and WHI4X4 . This table contains the processed data from the microarray experiment on the whi3 and the WHI3X4 strain. whi3_YPD and WHI3X4_YPD are the log2 ratios of mutant over WT for whi3 and WHI3X4 cells grown in YP glucose medium. whi3_YPE and WHI3X4_YPE are the log2 ratios of mutant over WT for whi3 and WHI3X4 cells grown in YP ethanol medium. (XLSX) [file pone.0084630.s003.xlsx]

## Sheet: FinalExpList
CommonName	SystematicName	whi3_YPD	WHI3x4_YPD	whi3_YPE	WHI3x4_YPE
TFC3	YAL001C	0.190762	0.00442232	-0.124655	-0.0141099
VPS8	YAL002W	0.305202	-0.114856	0.0623028	0.140825
EFB1	YAL003W	-0.216673	0.159752	-0.180547	-0.0814703
YAL004W	YAL004W	0.698435	0.224396	-1.14191	-0.534
SSA1	YAL005C	0.739129	-0.44846	-0.080972	0.277215
ERP2	YAL007C	-0.226888	-0.0625187	-0.0943095	0.391988
FUN14	YAL008W	0.131465	-0.378285	-0.0837209	0.0821513
SPO7	YAL009W	0.208783	0.299057	-0.208949	-0.0877072
MDM10	YAL010C	0.167674	0.0523702	-0.0739627	-0.147402
SWC3	YAL011W	0.202139	0.377288	0.278128	0.239262
CYS3	YAL012W	-0.320068	0.563897	-0.276218	0.177972
DEP1	YAL013W	-0.0514517	-0.052802	0.0892768	-0.0670199
SYN8	YAL014C	0.0535744	-0.114607	-0.0111534	-0.0214264
NTG1	YAL015C	0.00406936	0.317161	-0.419393	0.0671777
TPD3	YAL016W	0.235525	-0.225974	0.306946	-0.0674601
PSK1	YAL017W	0.484171	-0.218998	0.62037	0.270239
YAL018C	YAL018C	NA	NA	NA	NA
FUN30	YAL019W	-0.146165	0.322974	0.270239	0.269408
ATS1	YAL020C	0.235525	-0.363336	0.0189682	-0.46806
CCR4	YAL021C	-0.291582	-0.383434	0.484171	0.0399462
FUN26	YAL022C	-0.0570541	-0.0334684	-0.0876989	-0.223483
PMT2	YAL023C	0.143092	0.093097	0.407767	0.23677
LTE1	YAL024C	-0.0104641	-0.239262	0.701757	0.116932
MAK16	YAL025C	-0.455935	0.254211	-0.559745	-0.307361
DRS2	YAL026C	-0.044954	-0.127645	0.1068	-0.163522
SAW1	YAL027W	-0.190762	0.0594874	-0.00855397	0.146414
FRT2	YAL028W	0.935953	-0.116101	0.541723	0.156856
MYO4	YAL029C	0.0576022	0.108627	0.444308	0.220576
SNC1	YAL030W	0.0667641	-6.64e-05	-0.17	0.294821
GIP4	YAL031C	0.211025	-0.268993	0.600439	0.246404
PRP45	YAL032C	0.36209	-0.0224978	0.087948	-0.265256
POP5	YAL033W	-0.381191	-0.0804488	-0.0835299	0.155508
FUN19	YAL034C	0.486662	-0.538152	0.240425	-0.552271
YAL034C-B	YAL034C-B	NA	NA	NA	NA
MTW1	YAL034W-A	0.131133	0.394479	-0.300551	0.028336
FUN12	YAL035W	0.0802661	0.350048	0.310019	0.307943
RBG1	YAL036C	-0.460087	0.0150483	0.205378	0.00298973
YAL037W	YAL037W	-0.181709	-0.128559	-0.389662	0.0338421
CDC19	YAL038W	0.0571206	-0.480849	0.493306	-0.117679
CYC3	YAL039C	0.0410756	0.455935	-0.456765	0.0686393
CLN3	YAL040C	-0.200561	-0.310932	0.738299	0.27381
CDC24	YAL041W	0.135202	-0.0409926	0.264675	0.0333023
YAL042C-A	YAL042C-A	0.150649	0.222594	-1.00654	-1.13942
ERV46	YAL042W	0.360595	0.342574	0.0104558	-0.135618
PTA1	YAL043C	0.329535	0.119257	0.864532	0.488323
GCV3	YAL044C	0.853736	-0.96419	-0.132877	0.253214
YAL044W-A	YAL044W-A	-0.209531	-0.270986	-0.160698	-0.231954
YAL045C	YAL045C	0.410258	0.184367	-0.928479	-1.23825
AIM1	YAL046C	0.141597	-0.350463	-0.107224	-0.0638641
SPC72	YAL047C	0.270654	0.240674	-0.144836	-0.0852905
GEM1	YAL048C	0.0834136	0.252134	0.401953	0.641963
AIM2	YAL049C	-0.0950902	-0.295984	-0.301548	-0.164602
OAF1	YAL051W	0.242335	-0.0481829	0.391489	0.200478
FLC2	YAL053W	0.418563	0.268412	0.0727917	-0.025338
ACS1	YAL054C	0.130336	0.104641	-0.334933	0.462578
PEX22	YAL055W	0.108959	0.0720028	-0.342906	0.0589642
YAL056C-A	YAL056C-A	NA	-0.00946749	NA	-0.612896
GPB2	YAL056W	-0.00371225	-0.210942	0.0638641	-0.314171
CNE1	YAL058W	-0.10979	0.400292	0.0324303	0.148822
ECM1	YAL059W	-0.921835	0.0841278	-0.42338	0.019018
BDH1	YAL060W	0.454274	-0.822177	-0.146331	0.223067
BDH2	YAL061W	2.33947	-0.495798	1.05388	0.0175149
GDH3	YAL062W	1.36448	-0.399462	0.552271	0.212936
FLO9	YAL063C	-0.426868	-0.088654	0.19018	0.128974
YAL064C-A	YAL064C-A	NA	NA	NA	NA
YAL064W	YAL064W	NA	-0.40403	NA	0.236355
YAL064W-B	YAL064W-B	-0.482842	-0.694283	0.0549779	0.172881
YAL065C	YAL065C	NA	NA	NA	NA
YAL066W	YAL066W	NA	NA	NA	NA
SEO1	YAL067C	-0.901903	-0.372388	-0.439325	1.04558
PAU8	YAL068C	-0.00510248	0.0124481	-0.277132	0.196658
YAL069W	YAL069W	-0.633658	0.114523	0.179135	0.117314
ERP1	YAR002C-A	-0.133043	0.208451	-0.399462	0.0562735
NUP60	YAR002W	0.0747185	0.422715	0.2185	0.29233
SWD1	YAR003W	0.00837956	-0.205544	0.197489	-0.129389
RFA1	YAR007C	-0.0838787	0.0838953	0.330864	0.553932
SEN34	YAR008W	0.107963	-0.0819686	0.221739	-0.0312676
BUD14	YAR014C	-0.0656081	-0.469222	0.219662	-0.0245823
ADE1	YAR015W	-0.111534	0.0475202	-0.727502	0.270737
KIN3	YAR018C	0.33593	0.307029	-0.148324	-0.0636149
CDC15	YAR019C	0.417483	-0.162608	0.933462	-0.0107963
PAU7	YAR020C	-0.0696774	-0.283527	-0.326961	0.0439408
YAR023C	YAR023C	-0.167342	-0.278128	-0.254211	-0.0458285
UIP3	YAR027W	0.13703	0.572202	-0.237186	0.356111
YAR028W	YAR028W	0.320234	0.543966	-0.178803	0.0365246
YAR029W	YAR029W	0.367073	0.291416	0.181876	-0.063698
YAR030C	YAR030C	-0.538152	-0.356277	-0.630336	-0.176145
PRM9	YAR031W	0.645285	0.233781	0.136986	-0.170747
MST28	YAR033W	-0.132819	0.381191	0.0416736	0.281118
YAT1	YAR035W	-0.880311	-0.185447	0.140684	0.519051
SWH1	YAR042W	0.0233573	0.0602515	0.520175	0.391572
YAR047C	YAR047C	NA	-1.66927	-0.33485	-0.923496
FLO1	YAR050W	-0.386091	0.282696	-0.220576	0.548118
YAR053W	YAR053W	-1.27479	-1.69418	-0.103893	0.0179135
YAR060C	YAR060C	-0.546457	-0.0731331	-0.61954	0.360263
YAR064W	YAR064W	NA	-0.170747	-0.436775	0.63781
YAR066W	YAR066W	-1.16101	0.484171	-1.3595	1.58124
YAR068W	YAR068W	-0.651928	0.00378368	-1.504	0.972356
PHO11	YAR071W	0.121333	-0.410258	-0.524034	0.357273
YAR073W	YAR073W	0.370063	-0.524865	0.227054	-0.323473
YAR075W	YAR075W	0.422964	-1.00904	0.450952	-0.429359
ECM15	YBL001C	-0.0803076	-0.260771	-0.12042	0.0106302
HTB2	YBL002W	0.300385	-0.182955	-0.0442813	-0.136033
HTA2	YBL003C	-0.13595	-0.597947	0.213434	-0.409428
UTP20	YBL004W	-0.651098	-0.0276218	0.0830482	-0.216507
PDR3	YBL005W	1.22247	-0.117015	-0.121666	-0.0861818
LDB7	YBL006C	0.0761552	-0.260356	-0.200229	0.0710893
SLA1	YBL007C	0.819686	0.344235	0.150982	NA
HIR1	YBL008W	0.0450786	-0.0845431	0.350131	-0.0682656
ALK2	YBL009W	-0.174401	0.145334	0.318988	0.283194
YBL010C	YBL010C	0.237352	0.0601767	0.131631	-0.075524
SCT1	YBL011W	-0.304787	-0.117596	-0.173322	-0.107963
YBL012C	YBL012C	0.266086	0.267997	-0.229794	-0.786466
FMT1	YBL013W	NA	-0.0895094	0.441816	0.410756
RRN6	YBL014C	-0.19126	-0.185197	0.262765	-0.304538
ACH1	YBL015W	-0.460918	0.119589	0.243331	0.215261
FUS3	YBL016W	-1.17098	0.00139521	-0.796432	0.0563316
PEP1	YBL017C	-0.163605	0.219829	0.408597	0.599608
POP8	YBL018C	-0.653589	-0.0761303	-0.62037	-0.166013
APN2	YBL019W	0.211109	0.271235	-0.0336594	0.2719
RFT1	YBL020W	-0.170747	-0.256204	0.26783	0.0710893
HAP3	YBL021C	0.0124406	0.239179	-0.420224	-0.207953
PIM1	YBL022C	0.776501	0.279789	0.424376	0.266419
MCM2	YBL023C	-0.235525	0.0565558	0.318905	0.356858
NCL1	YBL024W	-0.718367	0.183786	0.103561	0.338754
RRN10	YBL025W	0.1215	0.183254	-0.504103	-0.186528
LSM2	YBL026W	-0.28635	-0.502442	-0.239013	-0.425207
RPL19B	YBL027W	-0.217254	-0.0527273	-0.157792	-0.029316
YBL028C	YBL028C	-0.94841	0.105803	-0.536491	-0.1812
YBL029C-A	YBL029C-A	-0.345647	-0.256951	-0.0323639	0.33211
YBL029W	YBL029W	-0.676012	-1.11783	0.41931	-0.423048
PET9	YBL030C	-0.63698	0.407268	-0.269325	-0.176893
SHE1	YBL031W	-0.20679	-0.450121	-0.0749925	-0.217503
HEK2	YBL032W	0.145002	-0.336345	0.436003	0.137113
RIB1	YBL033C	0.0673687	0.0477195	0.0556423	-0.109873
STU1	YBL034C	0.675182	-0.159785	0.901903	0.0234943
POL12	YBL035C	-0.0693452	0.0470053	0.181045	NA
YBL036C	YBL036C	0.245075	0.0892768	0.00907717	-0.0731406
APL3	YBL037W	-0.0105363	-0.22722	0.133292	-0.0908547
MRPL16	YBL038W	0.197738	0.186692	-0.477527	-0.369731
URA7	YBL039C	-0.296067	0.139189	0.459257	0.000166096
ERD2	YBL040C	0.0349965	0.106966	-0.507425	-0.0125735
PRE7	YBL041W	0.255373	-0.275554	0.105388	-0.243165
FUI1	YBL042C	-1.48241	-0.520712	-0.163688	-0.126067
ECM13	YBL043W	1.00737	0.215593	0.880311	-0.111118
YBL044W	YBL044W	1.22662	-0.0196824	0.509916	NA
COR1	YBL045C	-0.229877	0.0860379	0.0921005	0.144006
PSY4	YBL046W	0.235774	-0.150483	0.250307	-0.220576
EDE1	YBL047C	0.455935	0.33294	0.195994	0.14849
YBL048W	YBL048W	-0.251337	0.16319	-0.705079	1.37943
MOH1	YBL049W	0.0428529	0.397801	-0.44464	1.30303
SEC17	YBL050W	0.805568	-0.358602	0.339252	-0.344069
PIN4	YBL051C	-0.133292	0.175647	0.235442	0.554762
SAS3	YBL052C	0.0308524	-0.317659	-0.0227967	-0.237933
YBL053W	YBL053W	NA	-0.344318	NA	NA
TOD6	YBL054W	-0.91353	0.275637	-0.251221	-0.0623194
YBL055C	YBL055C	-0.336428	0.320981	-0.336927	-0.272315
PTC3	YBL056W	0.431186	0.0254128	-0.0480849	-0.144255
PTH2	YBL057C	0.143839	-0.330283	-0.177225	-0.566389
SHP1	YBL058W	0.599608	0.0582832	0.372886	-0.117015
CMC2	YBL059C-A	0.258778	-0.0914195	0.0163273	-0.0618211
YBL059W	YBL059W	-0.130386	-0.117762	-0.315749	-0.172823
YEL1	YBL060W	-0.160449	0.295652	-0.0562236	0.283277
SKT5	YBL061C	-0.0685397	0.207953	0.211109	0.238348
YBL062W	YBL062W	0.480019	-0.0470053	NA	NA
KIP1	YBL063W	0.112364	-0.279789	0.36317	0.124522
PRX1	YBL064C	-0.211275	-0.232867	0.0201807	0.00025828
YBL065W	YBL065W	-0.492891	-1.20918	-0.618709	-1.17015
SEF1	YBL066C	-0.13213	-0.215261	0.293908	-0.301714
UBP13	YBL067C	-0.323556	-0.218417	0.381357	0.387669
PRS4	YBL068W	-0.346228	-0.225559	-0.247068	-0.548118
AST1	YBL069W	0.0294406	0.0679334	0.308856	0.371392
YBL070C	YBL070C	-0.144462	-0.432432	NA	NA
YBL071C	YBL071C	-0.853736	-0.077675	-0.989104	-0.880311
KTI11	YBL071W-A	-0.647776	0.162359	-0.922666	-0.547288
RPS8A	YBL072C	-1.17098	-1.46663	-0.649437	-0.926818
YBL073W	YBL073W	NA	NA	NA	NA
AAR2	YBL074C	NA	0.720858	NA	1.57376
SSA3	YBL075C	-0.0247401	0.122496	-0.349633	-0.4659
ILS1	YBL076C	0.082716	0.298392	-0.0656247	0.211773
YBL077W	YBL077W	-0.0893183	0.149728	-0.787297	-0.834634
ATG8	YBL078C	0.663555	0.466233	-0.0486662	0.590473
NUP170	YBL079W	0.17274	0.0521377	0.204132	-0.107732
PET112	YBL080C	0.656081	-0.087948	0.607082	-0.122247
YBL081W	YBL081W	-0.450121	-0.181045	0.529017	0.153556
ALG3	YBL082C	0.00912284	0.231248	0.340788	0.376374
CDC27	YBL084C	0.377869	0.0652759	0.492476	-0.242335
BOI1	YBL085W	0.0857057	-0.0754078	0.286682	-0.10489
YBL086C	YBL086C	0.145417	0.247318	0.395891	0.455104
RPL23A	YBL087C	-0.641963	-0.596286	-0.545627	-0.398382
TEL1	YBL088C	0.175979	-0.00730409	0.0566389	-0.0808557
AVT5	YBL089W	0.151895	-0.171578	0.0706242	-0.437166
MRP21	YBL090W	-0.189848	-0.178496	0.203551	0.206458
MAP2	YBL091C	0.018146	-0.0297313	-0.105554	0.0464821
SCS22	YBL091C-A	0.398299	0.107381	-0.535661	0.056805
RPL32	YBL092W	-0.232286	-0.399462	-0.0865362	-0.0372637
ROX3	YBL093C	0.113859	0.247068	-0.294987	-0.0814952
YBL094C	YBL094C	0.293658	0.24765	0.0730824	-0.341992
YBL095W	YBL095W	0.0315417	-0.124572	0.143507	0.0184865
YBL096C	YBL096C	0.445138	0.301216	0.395143	-0.246155
BRN1	YBL097W	-0.0667874	-0.0718948	0.0135036	-0.388749
BNA4	YBL098W	-0.653589	-0.835465	-0.480849	NA
ATP1	YBL099W	-0.168588	0.268412	0.565558	0.764043
YBL100C	YBL100C	-0.0484254	0.715045	-0.766535	-0.526526
ECM21	YBL101C	0.328206	0.0192032	0.277796	0.394728
SFT2	YBL102W	0.572202	-0.411089	0.0700761	-0.431186
RTG3	YBL103C	0.497459	0.125818	0.138026	0.0225061
YBL104C	YBL104C	0.0585573	0.0779823	0.474205	0.177474
PKC1	YBL105C	0.0162858	-0.00882138	0.171411	-0.0730824
SRO77	YBL106C	0.354367	0.460087	-0.194831	0.0046507
YBL107C	YBL107C	-0.210527	0.277879	-0.313092	0.201641
PAU9	YBL108C-A	-0.0471049	-0.248812	-0.624522	-0.269824
YBL108W	YBL108W	NA	NA	NA	NA
YBL109W	YBL109W	-0.268536	-0.226805	0.202804	0.142228
YBL111C	YBL111C	0.256868	-0.0606916	0.41931	0.343404
YBL112C	YBL112C	0.259276	-0.140136	0.389164	0.14085
YBL113C	YBL113C	0.661894	0.182374	0.511577	0.122247
NTH2	YBR001C	-0.100987	-0.445969	0.0803076	-0.60293
RER2	YBR002C	0.328539	-0.21742	0.227386	-0.340415
COQ1	YBR003W	0.213849	-0.325217	0.306697	-0.190014
GPI18	YBR004C	-0.266585	-0.0180613	-0.340996	0.0193834
RCR1	YBR005W	0.157376	0.361841	-0.250224	0.196077
UGA2	YBR006W	0.560575	-0.254127	0.518221	-0.0447962
DSF2	YBR007C	0.148656	0.290835	0.230459	0.274391
FLR1	YBR008C	0.108303	-0.0621367	-0.418563	-0.117098
HHF1	YBR009C	0.335764	-0.263761	0.478358	0.0542471
HHT1	YBR010W	0.293908	0.127728	0.0302877	0.0697273
IPP1	YBR011C	-0.0314337	0.10479	-0.480849	-0.0640302
YBR012C	YBR012C	-0.305783	-0.0710062	-0.0785802	0.105961
YBR013C	YBR013C	0.0472544	-0.67186	-0.11469	-0.144255
GRX7	YBR014C	-0.369565	0.267997	-0.647776	-0.0408265
MNN2	YBR015C	-0.236687	0.0355363	0.129223	0.203908
YBR016W	YBR016W	0.172491	0.0692871	-0.288842	-0.0599608
KAP104	YBR017C	-0.209281	-0.0651928	0.183287	-0.0323971
GAL7	YBR018C	0.0758313	-0.253795	-0.150035	0.556423
GAL10	YBR019C	NA	NA	NA	NA
GAL1	YBR020W	-0.216922	0.178969	-0.0331362	0.307112
FUR4	YBR021W	-0.762382	-0.136116	0.284938	0.533169
POA1	YBR022W	-0.107298	-0.0525695	0.070674	0.0192672
CHS3	YBR023C	-0.0564728	0.0427449	0.211524	-0.0538152
SCO2	YBR024W	0.590473	0.377537	-0.327127	8.3e-05
OLA1	YBR025C	0.0474477	0.272232	-0.0185264	-0.0629339
ETR1	YBR026C	0.156214	0.0844849	-0.354118	-0.0480019
YBR027C	YBR027C	NA	0.347474	0.374747	0.785636
YBR028C	YBR028C	-0.134621	0.232784	-0.1602	0.00173571
CDS1	YBR029C	-0.210527	0.233947	-0.229047	0.192755
RKM3	YBR030W	-0.0971664	-0.0829652	0.00430522	-0.431851
RPL4A	YBR031W	-0.305518	0.00886124	-0.14913	-0.049696
YBR032W	YBR032W	-0.0993257	-0.301465	1.79467	1.20503
EDS1	YBR033W	0.702588	0.673521	0.235525	0.341992
HMT1	YBR034C	-0.291997	0.0392403	-0.119672	-0.243663
PDX3	YBR035C	0.39423	0.021252	0.154304	0.0582998
CSG2	YBR036C	0.0473043	0.056805	0.272813	0.360097
SCO1	YBR037C	0.0497542	0.0697605	-0.21169	-0.0716706
CHS2	YBR038W	0.271318	-0.206126	0.382769	-0.0676843
ATP3	YBR039W	-0.131631	0.298475	0.148905	-0.0409012
FIG1	YBR040W	NA	-1.69252	-0.252965	0.278128
FAT1	YBR041W	-0.298558	-0.0317992	-0.243663	0.118344
CST26	YBR042C	-0.0648606	0.205129	-0.51656	-0.0634488
QDR3	YBR043C	0.135535	-0.0252633	0.106302	-0.323888
TCM62	YBR044C	-0.0766535	-0.040677	-0.348387	-0.287679
GIP1	YBR045C	-0.600439	-0.189599	0.51739	-0.0885294
ZTA1	YBR046C	0.3689	0.413082	0.246985	-0.18146
FMP23	YBR047W	1.3487	0.926818	0.544464	0.150865
RPS11B	YBR048W	-0.413995	-0.536491	0.368568	0.448626
REB1	YBR049C	0.149653	-0.101983	0.422715	-0.0226182
REG2	YBR050C	0.716706	0.267914	-0.370395	0.152726
YBR051W	YBR051W	NA	NA	-0.705079	-0.769026
RFS1	YBR052C	0.58549	-0.0701093	-0.279374	-0.0675182
YBR053C	YBR053C	0.762382	-0.00565558	-0.0853736	-0.0629007
YRO2	YBR054W	-0.759061	-2.77215	0.869515	-0.195329
PRP6	YBR055C	-0.266003	0.218583	0.0736804	0.234528
YBR056W	YBR056W	0.440155	0.26127	-0.238182	0.443477
MUM2	YBR057C	-0.219746	0.0236687	-0.436834	-0.274973
UBP14	YBR058C	-0.0795602	0.136282	0.0628592	0.0458758
TSC3	YBR058C-A	-0.213102	-0.18445	-0.146082	0.121583
AKL1	YBR059C	0.455935	-0.333937	0.421054	-0.0431851
ORC2	YBR060C	-0.329203	0.0542305	-0.228964	0.0700595
TRM7	YBR061C	-0.282862	0.110205	0.0741122	-0.0995914
YBR062C	YBR062C	0.210029	-0.0597947	-0.0809886	-0.129472
YBR063C	YBR063C	-0.266751	0.289423	0.0284025	0.139189
YBR064W	YBR064W	NA	NA	NA	NA
ECM2	YBR065C	-0.0198734	0.437664	0.386008	0.0856227
NRG2	YBR066C	0.607913	-0.118219	-0.117762	-0.152726
TIP1	YBR067C	-0.20978	-0.0772348	-0.391738	-0.164685
BAP2	YBR068C	0.08446	0.0993257	0.588812	0.367904
TAT1	YBR069C	-0.0904312	0.108876	0.392818	0.072335
ALG14	YBR070C	0.156961	0.234445	-0.355529	0.212936
YBR071W	YBR071W	0.312095	0.0876159	0.225974	-0.00265754
HSP26	YBR072W	0.0820267	-0.903564	-1.0763	-0.355778
RDH54	YBR073W	-0.104475	0.0716706	-0.0364416	0.0975816
YBR074W	YBR074W	-0.248854	0.477112	0.328123	0.352983
ECM8	YBR076W	NA	0.164902	NA	0.615387
SLM4	YBR077C	0.127811	0.206209	-0.324469	-0.0104807
ECM33	YBR078W	-0.114698	0.42911	-0.41275	0.0491645
RPG1	YBR079C	-0.0955885	0.202472	0.476697	0.206541
SEC18	YBR080C	0.24848	-0.0308773	0.46507	0.660233
SPT7	YBR081C	0.114856	0.0661064	0.334684	0.168007
UBC4	YBR082C	-0.278211	0.159702	-0.509085	-0.0612896
TEC1	YBR083W	-1.12613	-0.735807	-0.480019	-0.25529
RPL19A	YBR084C-A	-0.252467	-0.19508	0.359516	0.428529
MIS1	YBR084W	-0.830482	-0.094758	0.130543	0.295818
YBR085C-A	YBR085C-A	-0.563897	-0.00678836	-1.0572	-0.0710062
AAC3	YBR085W	0.369066	0.174235	-0.534	0.119174
IST2	YBR086C	0.119116	-0.111451	0.414078	0.120918
RFC5	YBR087W	-0.150982	0.189599	-0.0638641	-0.219413
POL30	YBR088C	-0.199482	-0.188852	-0.079228	0.23785
NHP6B	YBR089C-A	0.0884546	-0.324386	0.0438744	-0.369897
YBR089W	YBR089W	-0.215261	0.0185613	-0.894429	-0.714215
YBR090C	YBR090C	-0.478358	-0.549779	-0.0378949	-0.715045
TIM12	YBR091C	0.0217669	-0.17269	0.1455	-0.466731
PHO3	YBR092C	-1.11783	-0.58549	-0.857888	-0.288676
PHO5	YBR093C	0.906056	-0.793941	-1.09374	0.159203
PBY1	YBR094W	-0.350131	0.238847	0.110454	0.490815
RXT2	YBR095C	0.173986	0.241421	0.0110537	0.0307943
YBR096W	YBR096W	0.173986	0.762382	-0.909378	0.320234
VPS15	YBR097W	0.19018	0.126399	0.276634	0.180713
MMS4	YBR098W	-0.101879	0.187232	0.0676295	0.260232
YBR099C	YBR099C	-0.0368676	0.128642	0.0374963	-0.0107963
FES1	YBR101C	-0.127396	0.0339335	-0.19915	-0.360014
EXO84	YBR102C	-0.194665	0.276717	0.265837	0.127064
YBR103C-A	YBR103C-A	NA	NA	NA	NA
SIF2	YBR103W	0.157542	0.0690371	-0.0376374	0.012042
YMC2	YBR104W	-0.484171	0.17955	-0.639471	0.25039
VID24	YBR105C	0.501611	0.010381	0.627014	-0.778909
PHO88	YBR106W	-0.105139	0.241089	-0.161363	0.188021
IML3	YBR107C	0.0487078	-0.0399545	-0.0919344	-0.0645484
AIM3	YBR108W	0.554762	0.489984	0.749925	0.460918
CMD1	YBR109C	-0.273146	-0.0576355	-0.248148	0.0368418
ALG1	YBR110W	0.477527	0.134372	-0.0802246	-0.0681995
YSA1	YBR111C	0.152061	0.00823423	-0.215178	0.14428
CYC8	YBR112C	0.258446	-0.077567	0.460918	0.21933
YBR113W	YBR113W	-0.387835	-0.376541	-0.175406	-0.547288
RAD16	YBR114W	-0.0147577	-0.134704	0.086885	-0.174567
LYS2	YBR115C	-0.202472	-0.0163107	-0.508255	0.62037
YBR116C	YBR116C	-1.22247	-2.31206	0.21497	-1.30552
TKL2	YBR117C	-1.05139	-2.04299	0.441484	-1.07215
TEF2	YBR118W	-0.0205129	-0.379613	-0.130801	-0.0956715
MUD1	YBR119W	-0.0614806	0.161363	-0.577185	-0.138358
CBP6	YBR120C	-0.103146	0.177441	0.0946251	0.240009
GRS1	YBR121C	-0.185114	0.352872	-0.00232535	0.296897
MRPL36	YBR122C	0.27954	0.0429442	0.175813	0.0715045
TFC1	YBR123C	-0.124904	0.142511	-0.182706	-0.0826828
YBR124W	YBR124W	NA	NA	NA	NA
PTC4	YBR125C	-0.120503	-0.125403	-0.239926	-0.0250723
TPS1	YBR126C	0.643624	-0.0301548	0.096125	0.117264
VMA2	YBR127C	0.25039	0.239594	0.32613	0.288343
ATG14	YBR128C	0.31932	0.0698186	0.186543	0.261602
OPY1	YBR129C	0.048143	0.634488	-0.0466731	0.529848
SHE3	YBR130C	0.0736638	-0.0172197	-0.296482	-0.323805
CCZ1	YBR131W	0.196409	0.0303126	0.303707	0.0415158
AGP2	YBR132C	-0.227793	0.0934292	-0.112622	-0.276052
HSL7	YBR133C	-0.0679999	0.337508	-0.052719	0.48168
YBR134W	YBR134W	NA	NA	NA	NA
CKS1	YBR135W	-0.0638641	-0.31467	-0.0448626	-0.322974
MEC1	YBR136W	0.0343155	-0.0109624	0.417732	0.113286
YBR137W	YBR137W	-0.106468	-0.342325	-0.238182	-0.127894
YBR138C	YBR138C	0.209614	0.111866	-0.23403	-0.0465062
YBR139W	YBR139W	0.806398	0.0883633	-0.246321	0.123925
IRA1	YBR140C	0.333023	-0.0242252	0.288426	-0.0926154
YBR141C	YBR141C	-0.816364	0.227469	-0.601269	-0.358519
MAK5	YBR142W	-0.811381	0.326462	0.118933	0.338754
SUP45	YBR143C	-0.271235	0.406936	-0.156048	0.34764
YBR144C	YBR144C	NA	NA	NA	NA
ADH5	YBR145W	0.405275	-0.0511203	-0.748264	0.695944
MRPS9	YBR146W	-0.0680995	-0.0135136	0.0847092	0.00332193
RTC2	YBR147W	0.264675	0.133375	-0.814703	1.1062
YSW1	YBR148W	-0.802246	-1.10039	0.010048	0.480019
ARA1	YBR149W	0.666877	-0.0922666	0.0793941	NA
TBS1	YBR150C	0.411836	-0.0416902	0.435173	0.0304787
APD1	YBR151W	0.172076	-0.233615	-0.149653	-0.176394
SPP381	YBR152W	0.283693	0.537322	0.577185	0.506013
RIB7	YBR153W	-0.175813	0.0978308	-0.104118	-0.0159203
RPB5	YBR154C	-0.51656	-0.00419393	-0.591303	-0.339169
CNS1	YBR155W	-0.288759	0.456765	-0.558084	-0.154885
SLI15	YBR156C	0.100978	-0.0346394	0.556423	0.233615
ICS2	YBR157C	-0.0518802	0.265422	-0.359599	-0.701757
AMN1	YBR158W	0.35935	-0.296067	0.261851	-0.328123
IFA38	YBR159W	-0.134621	0.172574	-0.129306	0.265256
CDC28	YBR160W	0.272896	0.15912	-0.217337	-0.104558
CSH1	YBR161W	-0.0154304	-0.0655583	0.169584	0.307278
TOS1	YBR162C	-0.251968	0.281866	0.125926	0.566389
YSY6	YBR162W-A	-0.154304	-0.683487	-0.478358	-0.651928
DEM1	YBR163W	0.0183412	0.162525	0.036444	0.394479
ARL1	YBR164C	0.141348	-0.00929309	-0.282198	-0.248729
UBS1	YBR165W	0.139936	-0.449291	0.0876989	-0.484171
TYR1	YBR166C	0.0860795	0.209697	-0.190679	-0.130884
POP7	YBR167C	-0.749925	-0.115002	-0.469222	-0.260024
PEX32	YBR168W	0.361426	-0.0382935	0.231063	-0.216341
SSE2	YBR169C	0.714215	-0.252799	0.0846261	0.0651928
NPL4	YBR170C	0.313673	0.132628	0.221157	0.172159
SEC66	YBR171W	0.164269	0.466731	0.0281201	0.315002
SMY2	YBR172C	-0.000945089	0.0539232	0.690961	0.148075
UMP1	YBR173C	0.119423	-0.218998	-0.0806398	-0.443477
YBR174C	YBR174C	NA	-0.294323	NA	NA
SWD3	YBR175W	-0.0315832	0.00943428	-0.255705	-0.1553
ECM31	YBR176W	0.148648	0.167425	0.181045	-0.044464
EHT1	YBR177C	0.216922	0.0221722	0.439325	0.549696
YBR178W	YBR178W	0.274308	0.0108959	0.34357	0.787297
FZO1	YBR179C	-0.116766	0.167923	0.210942	0.239926
DTR1	YBR180W	-0.824669	0.312676	-0.297977	0.82716
RPS6B	YBR181C	0.0147494	-0.0896422	0.0594135	-0.0774009
SMP1	YBR182C	0.389496	-0.280869	0.479188	0.0983569
YPC1	YBR183W	0.967512	-0.876159	0.968342	-0.462578
YBR184W	YBR184W	-0.0158622	-0.327044	-0.0168588	-0.0471714
MBA1	YBR185C	-0.194333	-0.221074	-0.217171	-0.478358
PCH2	YBR186W	NA	NA	0.203202	0.352374
GDT1	YBR187W	-0.254958	-0.140684	-0.265588	0.117347
NTC20	YBR188C	-0.264259	0.570541	0.127064	0.422798
RPS9B	YBR189W	-0.339169	-0.358021	-0.064844	0.0383683
YBR190W	YBR190W	-1.4467	-1.11451	1.33209	1.41016
RPL21A	YBR191W	-0.917683	-0.669369	-0.541474	-0.137113
RIM2	YBR192W	0.266419	-0.0133342	0.155383	-0.320732
MED8	YBR193C	-0.0461914	0.140767	-0.281533	0.0812211
AIM4	YBR194W	-0.140684	0.0436501	-0.195994	0.161778
MSI1	YBR195C	-0.106966	0.154885	-0.273062	-0.135535
PGI1	YBR196C	0.6893	0.271734	0.509085	0.186277
YBR197C	YBR197C	-0.117015	0.0819686	-0.0728333	0.338837
TAF5	YBR198C	-0.174069	-0.135867	0.2817	0.203136
KTR4	YBR199W	0.164934	0.350131	-0.324718	0.0538318
BEM1	YBR200W	-0.00454357	0.142511	-0.0545295	-0.0870345
DER1	YBR201W	-0.0294738	-0.444308	-0.862871	-0.616218
MCM7	YBR202W	-0.168007	-0.295652	0.242501	-0.159619
COS111	YBR203W	0.296814	1.01236	0.806398	-0.12233
YBR204C	YBR204C	0.0399196	-0.104558	-0.217835	0.100571
KTR3	YBR205W	0.0956715	0.40104	-0.0611816	0.363253
YBR206W	YBR206W	-0.110645	0.125594	-0.459257	-0.135535
FTH1	YBR207W	0.635319	0.385842	0.189433	-0.105056
DUR1,2	YBR208C	-0.460087	-0.488323	-0.127645	-0.333023
YBR209W	YBR209W	0.383849	-0.668621	NA	0.823838
ERV15	YBR210W	-0.65442	-0.530678	-0.403614	-0.0518221
AME1	YBR211C	0.155217	0.0966681	-0.214514	0.163439
NGR1	YBR212W	0.468392	-0.15638	0.589642	0.0435173
MET8	YBR213W	-0.197987	-0.0447945	0.292579	0.227469
SDS24	YBR214W	0.785636	0.111035	0.24549	0.598778
HPC2	YBR215W	0.0876159	0.141265	-0.0331362	-0.253712
YBP1	YBR216C	-0.126482	0.0597117	0.408597	0.378035
ATG12	YBR217W	0.180298	0.202887	-0.117189	-0.0587981
PYC2	YBR218C	-0.808059	-0.756569	-0.253048	0.201807
YBR219C	YBR219C	0.00101319	-0.0172574	0.317535	-0.0601269
YBR220C	YBR220C	-0.183038	0.0627429	0.192838	0.303209
PDB1	YBR221C	-0.108793	-0.134621	0.149902	0.43019
PCS60	YBR222C	0.292247	0.152061	0.793941	-0.00232535
TDP1	YBR223C	-0.0325798	-0.203468	-0.182208	-0.0470219
YBR224W	YBR224W	NA	NA	NA	NA
YBR225W	YBR225W	0.304123	-0.373468	0.943428	-0.0135369
YBR226C	YBR226C	NA	-0.150483	0.335847	NA
MCX1	YBR227C	0.0310683	0.483341	-0.223732	0.0480849
SLX1	YBR228W	-0.163605	0.0522705	0.178296	-0.0351626
ROT2	YBR229C	0.0940106	0.329951	-0.0137279	0.0816364
OM14	YBR230C	-0.357024	-0.607913	-0.282198	-0.747434
SWC5	YBR231C	0.221905	0.475866	-0.154885	0.361675
YBR232C	YBR232C	NA	NA	NA	NA
PBP2	YBR233W	-0.0626183	0.20978	-0.0109873	0.217835
DAD3	YBR233W-A	-0.165515	0.0463575	-0.333605	-0.071845
ARC40	YBR234C	0.323556	0.0727668	-0.51656	-0.277298
YBR235W	YBR235W	0.0212188	-0.0483673	0.357107	-0.00875328
ABD1	YBR236C	-0.0233449	0.0103644	-0.357689	-0.238764
PRP5	YBR237W	0.13879	0.104475	0.417732	0.170747
YBR238C	YBR238C	-0.354948	-0.14957	0.478358	0.100156
YBR239C	YBR239C	-0.317909	-0.155632	0.578015	0.249975
THI2	YBR240C	-0.0543717	-0.322891	0.510746	0.487493
YBR241C	YBR241C	0.0933462	-0.106185	0.306863	0.580507
YBR242W	YBR242W	-0.475036	-0.113942	-0.326379	-0.322227
ALG7	YBR243C	-0.131964	0.134372	-0.0203302	0.363917
GPX2	YBR244W	-0.338588	0.117264	-0.391988	-0.15721
ISW1	YBR245C	-0.0911703	0.0136531	0.278959	0.101568
RRT2	YBR246W	-0.0521127	0.0716872	-0.113859	-0.0541973
ENP1	YBR247C	-0.677673	0.209697	-0.29017	-0.120926
HIS7	YBR248C	-0.0799754	0.287098	-0.470053	0.153963
ARO4	YBR249C	-0.398548	0.682656	-0.613726	0.578015
SPO23	YBR250W	-0.465485	-0.584659	0.191409	0.405275
MRPS5	YBR251W	-0.10107	-0.0680331	-0.324885	-0.426037
DUT1	YBR252W	-0.591303	-0.341411	-0.147078	0.102232
SRB6	YBR253W	0.367904	-0.0463367	0.644454	0.24466
TRS20	YBR254C	-0.459257	-0.17382	-0.427947	0.00199316
YBR255C-A	YBR255C-A	NA	NA	0.29914	-0.0185862
MTC4	YBR255W	0.0663555	0.089526	0.049123	-0.0282364
RIB5	YBR256C	-0.0580839	-0.299638	-0.058632	0.0452281
POP4	YBR257W	-0.273312	0.0377371	-0.778162	-0.587151
SHG1	YBR258C	0.0299123	-0.211358	-0.0438744	-0.23104
YBR259W	YBR259W	-0.0275139	0.0116184	0.403614	0.0913115
RGD1	YBR260C	-0.0357689	0.160366	0.00531508	0.18337
TAE1	YBR261C	-0.114025	0.261602	-0.199399	-0.00842939
AIM5	YBR262C	-0.0185862	-0.254127	-0.0832143	-0.101319
SHM1	YBR263W	-0.523204	-0.24358	0.522373	0.506677
YPT10	YBR264C	0.0779823	0.124738	-0.348719	-0.0321563
TSC10	YBR265W	-0.0990765	0.264425	0.305368	0.440986
YBR266C	YBR266C	0.0297562	0.747434	-0.992426	-1.32379
REI1	YBR267W	-0.538983	0.0235691	-0.326213	-0.583829
MRPL37	YBR268W	-0.510746	-0.421137	-0.152393	0.0285686
FMP21	YBR269C	0.328539	0.405192	0.207704	0.369565
BIT2	YBR270C	-0.152726	-0.279291	-0.07283	-0.0367405
YBR271W	YBR271W	-0.0557586	0.592134	-0.174567	-0.0409012
HSM3	YBR272C	-0.250141	0.0258197	-0.111118	0.335183
UBX7	YBR273C	0.319569	0.00938445	0.332608	0.291084
CHK1	YBR274W	0.0725177	0.0628185	0.145583	0.15148
RIF1	YBR275C	-0.198485	-0.233947	0.541474	0.263346
PPS1	YBR276C	0.142012	-0.192921	0.0901903	-0.0980716
YBR277C	YBR277C	0.0574694	-0.142012	-0.663555	-0.601269
DPB3	YBR278W	-0.189516	0.08397	-0.152393	0.13977
PAF1	YBR279W	0.204299	0.255872	-0.0260771	0.00780653
SAF1	YBR280C	0.489984	-0.344235	0.641132	-0.0744859
DUG2	YBR281C	0.280869	-0.0573863	0.552271	-0.148822
MRPL27	YBR282W	-0.0749095	0.0324802	-0.813042	-0.509916
SSH1	YBR283C	-0.28062	0.098163	-0.182291	0.0488936
YBR284W	YBR284W	0.00772348	-0.439325	0.530678	0.703418
YBR285W	YBR285W	0.439325	-0.00747434	-0.43019	-0.606252
APE3	YBR286W	0.0609408	0.179301	0.442647	0.4659
YBR287W	YBR287W	-0.391074	-1.20088	0.842109	-0.0303956
APM3	YBR288C	-0.201641	0.341743	-0.316331	0.20297
SNF5	YBR289W	-0.046208	-0.10381	0.118095	-0.0529848
BSD2	YBR290W	0.404445	0.279789	0.13786	-0.134455
CTP1	YBR291C	-0.34382	-0.0303126	-1.51148	0.832143
YBR292C	YBR292C	0.0484669	0.212437	0.128476	0.368319
VBA2	YBR293W	-0.0226389	-0.0987443	-0.0867023	0.316497
SUL1	YBR294W	NA	1.54968	-1.97738	2.35608
PCA1	YBR295W	0.598778	-0.0317825	-0.317825	-0.436003
PHO89	YBR296C	0.978308	0.582002	-0.288759	NA
MAL33	YBR297W	-0.693452	0.22722	-0.337508	0.188852
MAL31	YBR298C	0.555592	-0.0374547	0.573033	0.0203091
YBR298C-A	YBR298C-A	0.406438	NA	NA	NA
MAL32	YBR299W	0.0676012	0.172508	0.245823	-0.381191
YBR300C	YBR300C	0.139953	0.890277	0.265671	0.279374
PAU24	YBR301W	-0.0556971	-0.29698	-0.506594	-0.247401
COS2	YBR302C	-0.301382	0.00550028	-0.198402	0.0569711
RER1	YCL001W	-0.229545	-0.181876	-0.0637561	0.0664386
YCL001W-A	YCL001W-A	0.0393648	-0.0147826	0.139073	NA
YCL001W-B	YCL001W-B	0.495532	-0.169335	-0.503272	0.590473
YCL002C	YCL002C	-0.483341	-0.389164	-0.437664	-0.355862
PGS1	YCL004W	-0.237601	-0.134538	0.120752	0.198983
LDB16	YCL005W	0.425207	-0.677673	0.339003	-0.51739
YCL007C	YCL007C	0.352955	-0.140019	-0.729163	-1.23742
STP22	YCL008C	-0.0493306	0.0399038	-0.0656994	0.0336345
ILV6	YCL009C	-0.225144	-0.0617048	-0.0587981	0.221739
SGF29	YCL010C	0.546457	0.190546	0.310683	0.368734
GBP2	YCL011C	0.224645	0.349052	0.143341	0.041275
BUD3	YCL014W	0.120752	-0.377039	0.282945	-0.32422
DCC1	YCL016C	0.0383849	0.218168	0.151231	0.127977
NFS1	YCL017C	-0.0794771	-0.0528934	0.0278793	0.0301216
LEU2	YCL018W	NA	NA	NA	NA
YCL021W-A	YCL021W-A	-1.5638	0.485002	-2.22486	-0.767365
YCL022C	YCL022C	NA	NA	-0.0537654	NA
YCL023C	YCL023C	NA	NA	NA	NA
KCC4	YCL024W	-0.0537048	0.253546	0.831313	0.651098
AGP1	YCL025C	-0.226722	0.114108	0.796432	0.965851
FRM2	YCL026C-A	-0.087948	0.0300718	0.187398	0.898582
HBN1	YCL026C-B	0.525695	0.268827	0.0823008	0.712554
FUS1	YCL027W	-1.18676	-0.464239	-1.54968	0.15643
RNQ1	YCL028W	0.410258	-0.221739	0.452613	0.0352955
BIK1	YCL029C	-0.229047	0.277464	0.0583912	0.0917433
HIS4	YCL030C	-0.0654254	0.162774	-0.133043	0.722519
RRP7	YCL031C	0.0245823	-0.436003	0.323307	-0.434342
STE50	YCL032W	0.0674185	0.376208	0.246487	0.370478
MXR2	YCL033C	0.100364	-0.164518	-0.561406	-0.421885
LSB5	YCL034W	0.313839	-0.244245	0.327791	-0.0651928
GRX1	YCL035C	-0.214181	-0.509085	-0.288593	-0.087865
GFD2	YCL036W	-0.888616	-0.0213517	0.0764043	-0.254958
SRO9	YCL037C	-1.07714	-0.725011	-0.0449291	-0.609574
ATG22	YCL038C	0.405524	0.434342	-0.390991	0.267332
GID7	YCL039W	0.0818855	-0.100571	0.0128725	0.142428
GLK1	YCL040W	1.57542	-0.0850746	0.0773179	-0.220493
YCL041C	YCL041C	-1.20586	0.189234	0.0730824	0.355031
YCL042W	YCL042W	0.519882	0.155134	NA	NA
PDI1	YCL043C	0.187025	0.0637561	0.00888616	0.233864
MGR1	YCL044C	0.247733	0.173571	0.763213	0.135144
EMC1	YCL045C	-0.0109624	0.175979	0.0425705	0.0891938
YCL046W	YCL046W	NA	0.355612	NA	NA
YCL047C	YCL047C	-0.145833	0.0139355	-0.18063	0.268561
SPS22	YCL048W	NA	-0.335515	-0.346477	1.24157
YCL049C	YCL049C	-0.0244162	0.94675	-0.295818	0.811381
APA1	YCL050C	-0.0233864	0.483341	-0.183952	0.276883
LRE1	YCL051W	0.227552	-0.235525	0.28635	-0.578015
PBN1	YCL052C	0.0517722	-0.202388	-0.262183	-0.186194
SPB1	YCL054W	-0.442647	0.0460079	-0.120337	-0.411089
KAR4	YCL055W	-0.316663	-0.541474	-0.19616	-0.704249
YCL056C	YCL056C	0.0506345	0.0690629	-0.350796	-0.204797
YCL057C-A	YCL057C-A	-0.55144	-0.255705	0.139521	0.0901073
PRD1	YCL057W	0.501611	0.521543	0.1504	0.232286
YCL058C	YCL058C	NA	NA	NA	NA
KRR1	YCL059C	-0.540644	0.403614	-0.449291	-0.033975
MRC1	YCL061C	0.122994	0.19807	0.248812	-0.112522
VAC17	YCL063W	0.12233	0.0103235	-0.0359516	-0.364083
CHA1	YCL064C	1.06966	-1.3296	0.902734	-2.43082
YCL065W	YCL065W	NA	NA	NA	NA
HMLALPHA1	YCL066W	0.183238	-0.257283	-0.28062	-0.525695
HMLALPHA2	YCL067C	0.113112	-0.150732	-0.289589	-0.32123
YCL068C	YCL068C	0.0279872	0.169584	-0.317078	0.0632827
VBA3	YCL069W	NA	NA	0.0828821	0.551108
YCL073C	YCL073C	-0.314646	-0.550527	0.813872	0.449872
YCL076W	YCL076W	NA	NA	NA	NA
YCR001W	YCR001W	NA	NA	NA	NA
CDC10	YCR002C	0.0519633	0.39614	-0.302129	0.254792
MRPL32	YCR003W	-0.0769857	-0.135161	-0.24358	-0.243165
YCP4	YCR004C	0.311929	-0.27572	0.115105	0.0887785
CIT2	YCR005C	0.0574195	0.475036	0.233764	0.367904
YCR006C	YCR006C	-0.185945	-0.514068	0.2087	0.0611899
YCR007C	YCR007C	-0.0274557	-0.406355	-0.495798	-0.0645866
SAT4	YCR008W	-0.477527	-0.475866	0.1749	0.0678504
RVS161	YCR009C	0.135701	0.277298	-0.177557	0.331861
ADY2	YCR010C	0.31932	1.05056	-1.15105	0.761552
ADP1	YCR011C	0.236272	0.299472	-0.0336844	-0.0252467
PGK1	YCR012W	0.44763	-0.284357	0.262765	-0.38252
YCR013C	YCR013C	0.225974	-0.104815	-0.945919	-1.34289
POL4	YCR014C	-0.00231705	-0.0432017	0.234694	-0.0591057
YCR015C	YCR015C	-0.289174	-0.0442149	-0.278959	-0.0036126
YCR016W	YCR016W	-0.43102	0.473375	-0.29806	0.151563
CWH43	YCR017C	0.0212354	0.347391	0.0973325	0.270322
SRD1	YCR018C	-0.496628	0.369232	-1.26732	-0.094758
YCR018C-A	YCR018C-A	NA	NA	NA	NA
MAK32	YCR019W	0.0502442	0.021659	0.0507425	-0.00849583
PET18	YCR020C	-0.343653	-0.256121	-0.0695446	-0.0270737
MAK31	YCR020C-A	-1.28808	-0.876159	0.0394479	0.430605
HTL1	YCR020W-B	-0.267581	0.196475	-0.227469	-0.220991
HSP30	YCR021C	0.305368	-0.28336	0.340664	-0.939275
YCR022C	YCR022C	0.149155	0.0894429	NA	1.0381
YCR023C	YCR023C	0.0139189	0.312843	-0.0519051	0.164602
SLM5	YCR024C	0.386008	0.236438	0.171744	0.113693
PMP1	YCR024C-A	-0.460918	-1.18178	-0.196318	-0.918513
YCR025C	YCR025C	0.100737	0.396057	0.850414	0.364416
NPP1	YCR026C	0.0464397	0.55061	0.253961	0.436418
RHB1	YCR027C	-0.0512075	-0.118925	-0.110869	-0.0897751
FEN2	YCR028C	-0.218583	-0.0899412	0.377288	0.138483
RIM1	YCR028C-A	-0.101651	-0.0244992	-0.0752085	-0.14849
SYP1	YCR030C	0.254709	0.289091	0.554762	0.569711
RPS14A	YCR031C	-0.582998	-0.749095	0.150068	0.104142
BPH1	YCR032W	0.283194	0.0779573	-0.0787297	-0.151978
SNT1	YCR033W	0.295236	0.0794771	1.03478	0.70674
FEN1	YCR034W	-0.3787	-0.106468	-0.364582	-0.346726
RRP43	YCR035C	-0.0404362	0.372886	-0.32148	-0.227967
RBK1	YCR036W	0.685978	-0.104059	-0.174235	-0.140185
PHO87	YCR037C	0.0965851	-0.0966349	0.316829	-0.000639471
BUD5	YCR038C	-0.203883	-0.0911703	-0.679334	-0.443477
YCR038W-A	YCR038W-A	NA	-0.318274	NA	NA
MATALPHA2	YCR039C	0.126316	-0.151729	-0.314919	-0.297063
MATALPHA1	YCR040W	-0.0255788	-0.302129	-0.255705	-0.504933
YCR041W	YCR041W	-0.356775	-0.433761	-0.213683	-0.397967
TAF2	YCR042C	0.189267	0.154137	-0.0325466	-0.323224
YCR043C	YCR043C	-0.11743	-1.00737	0.331113	-0.68847
PER1	YCR044C	-0.0473209	0.1019	-0.163522	0.0300634
RRT12	YCR045C	0.54654	-0.364	0.507425	-0.260273
IMG1	YCR046C	-0.1504	-0.215012	-0.202139	0.0333023
BUD23	YCR047C	-0.271402	0.0837126	0.204963	-0.116899
ARE1	YCR048W	0.215925	0.0253961	0.182623	0.113011
YCR049C	YCR049C	0.494137	0.583829	-0.631166	-0.68847
YCR050C	YCR050C	0.852075	0.376125	0.0093014	-0.246321
YCR051W	YCR051W	-0.146414	0.27273	-0.406106	-0.046125
RSC6	YCR052W	0.0671636	0.131548	0.346145	0.386174
THR4	YCR053W	-0.0463658	0.309604	-0.0722353	0.426868
CTR86	YCR054C	-0.483341	0.406936	0.178471	0.349716
PWP2	YCR057C	-0.464239	-0.470053	-0.00239179	-0.639471
YIH1	YCR059C	0.00680995	-0.0569129	-0.139438	-0.135701
TAH1	YCR060W	-0.855396	-0.440155	-0.0475036	0.494137
YCR061W	YCR061W	0.309936	-0.00356277	0.223981	0.607082
BUD31	YCR063W	-0.459257	0.0983291	0.462412	0.779823
YCR064C	YCR064C	-0.441983	-0.684317	0.237518	0.0528187
HCM1	YCR065W	-0.573863	-0.563067	0.22124	-0.0537322
RAD18	YCR066W	0.210942	0.354118	-0.0272805	-0.255805
SED4	YCR067C	-0.053292	-0.445969	-0.115105	-0.631997
ATG15	YCR068W	0.410341	0.0306448	0.558084	0.549779
CPR4	YCR069W	0.424376	0.143341	-0.0821347	0.344401
IMG2	YCR071C	0.198568	0.0514068	0.00623858	0.0433678
RSA4	YCR072C	-0.112447	0.0739129	0.489984	0.0104059
SSK22	YCR073C	0.442647	0.415241	-0.0341577	0.140767
SOL2	YCR073W-A	0.56888	-0.183703	0.266336	-0.116932
ERS1	YCR075C	0.0108793	0.021061	-0.0745773	0.123327
YCR076C	YCR076C	0.234113	0.434342	-0.224396	0.301216
PAT1	YCR077C	-0.31932	-0.235525	0.288177	0.274474
PTC6	YCR079W	0.588812	-0.195745	0.67269	0.124821
SRB8	YCR081W	0.190014	0.0956715	0.380361	0.0851908
AHC2	YCR082W	0.0254377	-0.233947	0.275471	0.0530678
TRX3	YCR083W	0.219247	-0.0311987	-0.0153606	-0.208866
TUP1	YCR084C	-0.0674518	-0.399379	0.252217	-0.0392652
YCR085W	YCR085W	NA	NA	NA	NA
CSM1	YCR086W	-0.141846	-0.320566	-0.34573	-0.177972
YCR087C-A	YCR087C-A	-0.36126	0.469222	-0.339418	-0.134787
YCR087W	YCR087W	-0.246985	0.241504	-0.772348	-0.846261
ABP1	YCR088W	0.339003	0.110786	-0.0286848	0.31741
FIG2	YCR089W	-0.26102	-0.308939	0.0996661	0.19508
YCR090C	YCR090C	0.0835465	-0.348553	0.192589	-0.244577
KIN82	YCR091W	0.678504	0.434342	0.168007	-0.0654669
MSH3	YCR092C	-0.0101153	0.0490732	0.0842939	-0.239594
CDC39	YCR093W	0.304289	-0.253795	0.402369	-0.319653
CDC50	YCR094W	0.0748846	0.451782	-0.439325	0.0366243
OCA4	YCR095C	0.110786	0.077567	-0.0167757	-0.202555
HMRA2	YCR096C	0.0901239	-0.142511	-0.28361	-0.322725
HMRA1	YCR097W	-0.0309687	-0.1553	-0.512407	-0.700927
YCR097W-A	YCR097W-A	-0.445471	-0.525695	-0.049912	-0.281783
GIT1	YCR098C	-0.123659	0.307777	-1.04973	-0.698435
YCR099C	YCR099C	0.153141	0.272647	0.265505	-0.263346
YCR100C	YCR100C	0.0289506	0.239345	0.329535	-0.0912368
YCR101C	YCR101C	0.0561281	0.294655	0.490483	0.368153
YCR102C	YCR102C	-0.451782	0.400957	-0.138524	0.530761
YCR102W-A	YCR102W-A	NA	1.00156	NA	NA
PAU3	YCR104W	-0.0382105	-0.29889	-0.642793	-0.217669
ADH7	YCR105W	0.0194084	0.0281533	0.426868	0.519051
RDS1	YCR106W	0.00788958	0.187274	0.546291	0.500947
AAD3	YCR107W	-0.111949	0.15256	0.290395	0.227552
RMD1	YDL001W	-0.142095	0.245158	-0.273146	-0.0719613
NHP10	YDL002C	-0.0569877	0.222984	-0.187108	0.2817
MCD1	YDL003W	0.0204963	-0.0813872	0.417732	0.333771
ATP16	YDL004W	-0.284523	0.16128	-0.0354533	-0.172242
MED2	YDL005C	0.0638973	0.306282	0.0381274	-0.0371225
PTC1	YDL006W	0.235691	-0.377869	-0.180464	-0.577185
RPT2	YDL007W	0.43102	0.437498	0.0520322	0.0134372
APC11	YDL008W	-0.578846	0.192506	-0.734146	-0.0781484
YDL009C	YDL009C	NA	NA	NA	NA
GRX6	YDL010W	-0.20978	0.35636	-0.388666	0.41358
YDL011C	YDL011C	NA	0.552769	NA	-0.440155
YDL012C	YDL012C	0.0313092	0.00738298	0.115271	0.228798
SLX5	YDL013W	0.0983291	-0.246404	0.332774	-0.143673
NOP1	YDL014W	-0.669369	0.130884	-0.0626433	0.186858
TSC13	YDL015C	-0.0192099	0.22423	-0.0248065	0.146746
YDL016C	YDL016C	-0.115022	-0.732485	NA	NA
CDC7	YDL017W	0.159702	0.160864	0.364249	0.25529
ERP3	YDL018C	0.00430597	-0.271235	0.34465	0.0365827
OSH2	YDL019C	0.569711	0.282862	0.380527	0.397801
RPN4	YDL020C	0.374132	-0.0134696	0.38742	-0.226389
GPM2	YDL021W	1.20918	-0.893599	-0.610404	0.0292164
GPD1	YDL022W	1.3678	-1.66678	0.883633	-0.572202
YDL023C	YDL023C	1.51646	-1.12198	-0.436086	-1.53058
DIA3	YDL024C	-0.0812211	-0.152958	0.167508	0.254709
YDL025C	YDL025C	0.563067	-0.189018	0.218002	-0.351875
YDL026W	YDL026W	NA	-0.240416	-0.783145	-0.79311
YDL027C	YDL027C	-0.0623692	-0.165681	0.0316331	0.0826496
MPS1	YDL028C	0.356526	-0.0855396	0.0883633	-0.446135
ARP2	YDL029W	0.209697	0.290253	0.147826	0.315417
PRP9	YDL030W	-0.318241	0.0783145	-0.105471	-0.0453775
DBP10	YDL031W	-0.563067	0.172657	0.140767	-0.0415241
YDL032W	YDL032W	NA	NA	NA	NA
SLM3	YDL033C	0.126233	-0.0957546	0.561406	-0.0089609
YDL034W	YDL034W	NA	0.7574	NA	NA
GPR1	YDL035C	0.318158	0.093097	0.187606	-0.335515
PUS9	YDL036C	-0.446799	0.139272	-0.377122	-0.125652
BSC1	YDL037C	NA	0.656081	NA	NA
PRM7	YDL039C	-0.58412	0.367862	0.286848	0.166096
NAT1	YDL040C	-0.327874	0.213185	0.377869	0.597117
YDL041W	YDL041W	NA	0.147992	NA	NA
SIR2	YDL042C	-0.166263	-0.327708	0.354616	-0.0203468
PRP11	YDL043C	-0.0774009	0.262848	-0.299306	-0.408597
MTF2	YDL044C	-0.0767365	0.309272	-0.136199	-0.0477195
FAD1	YDL045C	0.034847	0.0164859	-0.478358	-0.0285104
MRP10	YDL045W-A	-0.427947	-0.454855	-0.263097	-0.55144
NPC2	YDL046W	-0.283942	-0.288177	0.321895	-0.106385
SIT4	YDL047W	0.27871	-0.372886	0.640302	-0.0693452
STP4	YDL048C	-0.226805	-0.371225	0.539813	-0.63781
KNH1	YDL049C	-0.296316	-0.421885	-0.65442	-0.347141
YDL050C	YDL050C	-0.459257	-0.322642	-0.176644	-0.743281
LHP1	YDL051W	-0.196243	-0.376374	0.213268	-0.504933
SLC1	YDL052C	0.179799	-0.109374	-0.0738299	0.00648607
PBP4	YDL053C	-0.118261	-0.204216	0.144255	0.114191
MCH1	YDL054C	0.289589	-0.0833555	0.251553	-0.0650101
PSA1	YDL055C	0.00304787	-0.209032	-0.485002	-0.163854
MBP1	YDL056W	0.0480276	-0.229877	0.215427	-0.147161
YDL057W	YDL057W	0.0928811	-0.124157	-0.197239	-0.0853736
USO1	YDL058W	0.406936	-0.102731	0.667708	0.0778909
RAD59	YDL059C	0.282032	-0.51739	0.0444142	-0.476697
TSR1	YDL060W	-0.804737	0.322725	-0.126482	0.0236189
RPS29B	YDL061C	-0.303956	-0.384015	-0.162027	-0.198153
YDL062W	YDL062W	NA	0.309438	NA	NA
YDL063C	YDL063C	-0.485002	0.134455	-0.168256	-0.329369
UBC9	YDL064W	-0.158373	-0.520712	-0.291084	-0.441816
PEX19	YDL065C	-0.0869232	0.13296	-0.378949	-0.30786
IDP1	YDL066W	-0.376707	-0.204465	0.0684566	0.433346
COX9	YDL067C	-0.372056	-0.365827	0.29806	-0.31849
YDL068W	YDL068W	-0.0298807	-0.934292	-0.250066	-0.796432
CBS1	YDL069C	-0.117015	0.133791	0.301548	0.0921005
BDF2	YDL070W	0.318075	0.163688	0.382686	0.53483
YDL071C	YDL071C	NA	-0.258446	NA	NA
YET3	YDL072C	0.256204	0.572202	-0.433179	0.177889
YDL073W	YDL073W	0.199897	0.162858	-0.00372637	-0.0269907
BRE1	YDL074C	-0.124655	-0.000162774	0.212769	0.0709564
RPL31A	YDL075W	-0.524865	-0.656911	-0.129057	-0.213434
RXT3	YDL076C	-0.028145	-0.0382022	-0.325549	0.224147
VAM6	YDL077C	-0.0131881	-0.0201226	-0.188104	-0.138774
MDH3	YDL078C	0.206873	0.0268412	-0.000116267	-0.0218168
MRK1	YDL079C	-0.27273	0.215676	0.00631166	-0.536491
THI3	YDL080C	0.0128675	-0.00552271	0.228549	0.263844
RPP1A	YDL081C	-0.63698	-0.584659	-0.401123	-0.412334
RPL13A	YDL082W	-0.558084	-0.500033	0.0357273	NA
RPS16B	YDL083C	-0.0920922	-0.242335	-0.157459	-0.297562
SUB2	YDL084W	-0.0712554	-0.158041	-0.311597	-0.0656081
YDL085C-A	YDL085C-A	-0.372388	-0.216507	-0.666047	0.111401
NDE2	YDL085W	0.0323058	0.568714	0.154719	0.555592
YDL086W	YDL086W	0.363419	0.0866193	0.146746	-0.077675
LUC7	YDL087C	0.196077	0.270405	0.123825	0.138192
ASM4	YDL088C	-0.105222	-0.168754	0.0838538	-0.304289
NUR1	YDL089W	0.157709	0.35719	-0.204714	0.149321
RAM1	YDL090C	-0.0289008	0.191343	-0.0206458	0.416071
UBX3	YDL091C	0.480019	-0.0657742	0.0277215	-0.304455
SRP14	YDL092W	0.0553932	0.0342159	-0.269242	-0.595456
PMT5	YDL093W	0.0464323	0.17465	-0.0431103	0.00930721
YDL094C	YDL094C	NA	0.286932	NA	0.837126
PMT1	YDL095W	-0.089526	-0.058549	-0.0726589	0.0386174
YDL096C	YDL096C	0.264425	0.324718	-0.638641	-0.543966
RPN6	YDL097C	0.763213	0.235026	0.0359931	-0.234196
SNU23	YDL098C	0.0847922	-0.406106	-0.02234	-0.467561
BUG1	YDL099W	-0.0212603	0.0629173	-0.578846	-0.175149
GET3	YDL100C	0.242002	0.235442	-0.175647	0.157958
DUN1	YDL101C	-0.0398548	0.132794	0.0125569	0.344069
POL3	YDL102W	0.011062	0.211856	0.0956549	0.0254792
QRI1	YDL103C	-0.0486829	0.0628675	-0.209863	0.019018
QRI7	YDL104C	0.154802	0.0899329	-0.129555	-0.258612
NSE4	YDL105W	-0.035528	0.0562236	0.529017	0.386257
PHO2	YDL106C	0.165183	0.275139	-0.00124572	-0.10631
MSS2	YDL107W	0.350131	0.0394811	-0.0972661	8.3e-05
KIN28	YDL108W	-0.134704	0.158871	-0.421885	-0.0489901
YDL109C	YDL109C	0.211192	0.117737	0.0853237	-0.258363
TMA17	YDL110C	0.641132	-0.62037	-0.0242044	-0.682656
RRP42	YDL111C	-0.188935	-0.0940936	-0.446799	-0.53483
TRM3	YDL112W	-0.14276	0.249975	0.213102	0.0409345
ATG20	YDL113C	0.512407	0.13105	0.635319	0.484088
YDL114W	YDL114W	NA	NA	NA	NA
YDL114W-A	YDL114W-A	-0.165349	-0.205876	0.369315	-0.390484
IWR1	YDL115C	0.0979969	0.255955	-0.154719	0.0884463
NUP84	YDL116W	0.0731655	-0.0316165	0.126482	-0.338504
CYK3	YDL117W	-0.11444	-0.216424	-0.00473375	-0.440155
YDL118W	YDL118W	NA	NA	NA	NA
YDL119C	YDL119C	0.344318	-0.127645	-0.146746	-0.140684
YFH1	YDL120W	0.350962	-0.148158	0.0235857	-0.273146
YDL121C	YDL121C	-0.445138	0.248397	0.0093014	0.413414
UBP1	YDL122W	-0.381606	-0.260273	-0.140185	-0.301133
SNA4	YDL123W	-0.359599	-0.243746	0.107788	0.44763
YDL124W	YDL124W	1.03063	0.0893599	-0.0289008	-0.00598777
HNT1	YDL125C	0.478358	-0.521543	0.365412	-0.631997
CDC48	YDL126C	0.717536	0.254709	0.475036	0.285104
PCL2	YDL127W	0.110255	-0.0925157	0.411089	-0.0279208
VCX1	YDL128W	-0.202222	0.31442	0.20571	0.138192
YDL129W	YDL129W	-0.225144	0.0924326	0.466067	-0.0249975
RPP1B	YDL130W	-0.838787	-0.761552	-0.382022	-0.472129
STF1	YDL130W-A	0.491645	-0.0395783	-1.09291	-0.890277
LYS21	YDL131W	-0.545627	-0.319486	-0.865362	0.437664
CDC53	YDL132W	0.277215	0.152892	0.181294	0.159868
RPL41B	YDL133C-A	-0.832143	-1.18676	0.0984121	-0.134779
YDL133W	YDL133W	0.225476	-0.174567	0.0133708	-0.393898
PPH21	YDL134C	0.0998239	-0.324469	-0.10048	-0.289174
RDI1	YDL135C	-0.204132	0.0641963	-0.245241	0.388499
RPL35B	YDL136W	-0.737468	-0.695113	0.0564562	0.184101
ARF2	YDL137W	0.752417	0.157459	-0.573033	-0.46507
RGT2	YDL138W	0.0165681	0.0472378	0.488323	0.160698
SCM3	YDL139C	0.0599857	-0.018935	-0.196326	-0.0755739
RPO21	YDL140C	0.220161	-0.162193	0.772348	0.340248
BPL1	YDL141W	-0.120628	0.0411919	0.423546	0.555592
CRD1	YDL142C	0.0978308	-0.11552	-0.061738	-0.398631
CCT4	YDL143W	-0.0231704	-0.131133	-0.298392	-0.458426
YDL144C	YDL144C	0.233615	0.147826	0.120918	0.182374
COP1	YDL145C	-0.079311	-0.159037	0.106468	0.0822509
LDB17	YDL146W	0.384513	-0.294489	-0.0246321	-0.0456101
RPN5	YDL147W	0.715876	0.490815	0.0374298	-0.173986
NOP14	YDL148C	-0.415241	0.363751	0.3591	0.0176644
ATG9	YDL149W	0.371225	-0.0306448	0.222403	0.0372056
RPC53	YDL150W	-0.310766	-0.0694947	0.0865279	-0.312095
YDL151C	YDL151C	4.98e-05	0.113228	-0.898582	-1.25735
YDL152W	YDL152W	NA	NA	NA	NA
SAS10	YDL153C	-0.509085	0.541474	-0.301216	-0.0152643
MSH5	YDL154W	0.283776	0.276467	0.00199316	0.0753247
CLB3	YDL155W	0.477527	-0.368734	0.651098	-0.0646946
YDL156W	YDL156W	0.202555	-0.14467	1.04142	0.499286
YDL157C	YDL157C	0.140185	-0.280122	-0.0679758	-0.0325964
YDL158C	YDL158C	-0.15638	-0.377869	-0.0628011	0.117962
STE7	YDL159W	0.238099	0.00968259	0.511577	0.00657742
YDL159W-A	YDL159W-A	NA	NA	NA	NA
DHH1	YDL160C	-0.463409	-0.563897	0.130452	-0.49912
ENT1	YDL161W	0.530678	0.291499	0.101651	-0.034465
YDL162C	YDL162C	NA	NA	NA	NA
YDL163W	YDL163W	0.880311	NA	-0.0642793	NA
CDC9	YDL164C	0.251968	-0.554762	0.743281	-0.116932
CDC36	YDL165W	-0.408597	-0.394313	0.182125	0.0940438
FAP7	YDL166C	-0.257782	0.0529848	-0.362671	-0.0807229
NRP1	YDL167C	-0.146248	0.15721	-0.0963102	NA
SFA1	YDL168W	0.0721689	-0.116018	0.355446	-0.0142843
UGX2	YDL169C	1.63356	-0.0948494	-0.0413082	0.024084
UGA3	YDL170W	-0.127396	0.048251	0.0294074	0.512407
GLT1	YDL171C	-0.572202	-0.476946	-0.0229047	-0.0925406
YDL172C	YDL172C	-0.0998239	0.126732	-1.00156	-0.719197
PAR32	YDL173W	0.100654	0.116342	-0.145002	0.193668
DLD1	YDL174C	-0.0412833	0.032829	0.0299223	0.196409
AIR2	YDL175C	-0.280371	0.0782314	-0.323141	-0.106958
YDL176W	YDL176W	0.0935123	0.0865362	-0.063781	0.0170083
YDL177C	YDL177C	-0.0600023	-0.240674	-0.312095	-0.276883
DLD2	YDL178W	-0.21061	0.0914361	0.047188	0.108295
PCL9	YDL179W	0.188104	0.355446	-0.336345	-0.273146
YDL180W	YDL180W	0.0680995	-0.218085	0.179218	-0.436834
INH1	YDL181W	-0.538983	-0.267747	0.674351	0.141547
LYS20	YDL182W	0.130801	-0.232867	-0.34166	0.466731
YDL183C	YDL183C	-0.0300136	0.0445554	-0.407351	-0.286267
RPL41A	YDL184C	-1.50068	-1.66512	0.405607	-0.0315583
YDL185C-A	YDL185C-A	0.401123	0.48824	-0.412417	-0.543135
TFP1	YDL185W	0.0463907	-0.042828	0.189682	0.222071
YDL186W	YDL186W	0.138973	-0.570541	NA	NA
YDL187C	YDL187C	0.333272	-0.0612979	0.281799	0.133184
PPH22	YDL188C	0.07476	-0.310268	0.22232	0.0421885
RBS1	YDL189W	-0.0687639	0.369814	-0.0767781	0.349218
UFD2	YDL190C	0.0820682	0.20297	0.19317	0.313424
RPL35A	YDL191W	-0.618709	-0.72335	0.0190346	0.0443477
ARF1	YDL192W	-0.0301324	-0.129788	-0.484171	-0.166595
NUS1	YDL193W	0.641963	0.079311	0.387005	0.0215095
SNF3	YDL194W	0.00022423	0.0410192	0.0282696	-0.110869
SEC31	YDL195W	-0.23677	-0.351626	0.253214	-0.0268246
YDL196W	YDL196W	NA	NA	NA	NA
ASF2	YDL197C	0.187938	-0.25255	0.334435	0.0852075
GGC1	YDL198C	-0.170415	0.229545	-0.285852	0.35636
YDL199C	YDL199C	0.467561	-0.101203	0.355446	-0.166844
MGT1	YDL200C	-0.0271402	0.519882	-0.646115	0.0885294
TRM8	YDL201W	-0.425207	-0.040378	-0.467561	-0.23104
MRPL11	YDL202W	0.0238764	-0.0779657	-0.0436335	-0.148656
ACK1	YDL203C	0.065716	0.0459506	0.0663555	0.135202
RTN2	YDL204W	-0.527356	-0.436834	0.284938	0.0361592
HEM3	YDL205C	-0.24956	-0.595456	0.324552	-0.290337
YDL206W	YDL206W	-0.052802	-0.437664	-0.226639	-0.34166
GLE1	YDL207W	0.13678	-0.250556	0.314171	-0.0196824
NHP2	YDL208W	-0.770687	-0.318905	-0.436834	-0.372969
CWC2	YDL209C	-0.450121	0.232535	-0.252716	0.0432183
UGA4	YDL210W	-0.554762	-0.116849	-0.23486	-0.222171
YDL211C	YDL211C	-0.231538	0.151978	0.0716125	0.206209
SHR3	YDL212W	-0.230957	0.153639	-0.577185	-0.186692
NOP6	YDL213C	-0.666047	0.31741	-0.287762	0.225725
PRR2	YDL214C	-0.667708	0.222818	1.07215	NA
GDH2	YDL215C	0.262349	-0.0524865	-0.0925987	0.42421
RRI1	YDL216C	-0.071953	0.12316	-0.392818	0.238597
TIM22	YDL217C	0.128143	0.0484337	-0.397801	-0.16319
YDL218W	YDL218W	-0.0691542	-0.641132	0.0520961	0.17681
DTD1	YDL219W	-0.208617	0.346311	-0.460087	0.127728
CDC13	YDL220C	-0.245906	0.204049	-0.0798592	-0.00573033
YDL221W	YDL221W	NA	0.666047	-0.226555	0.251968
FMP45	YDL222C	-0.48168	-0.155798	0.771518	0.301465
HBT1	YDL223C	-0.0744195	-0.337259	0.283859	0.400292
WHI4	YDL224C	0.00407767	0.0927648	0.229877	0.0607664
SHS1	YDL225W	0.0157875	0.491645	0.18063	0.36699
GCS1	YDL226C	0.216424	-0.0162359	0.0594708	0.0688694
HO	YDL227C	-0.712554	0.316912	-0.497459	1.09541
YDL228C	YDL228C	NA	-0.0439325	-1.13444	-1.1851
SSB1	YDL229W	-0.295652	0.0363087	0.176228	0.204548
PTP1	YDL230W	0.680165	-0.350463	0.268246	-0.339999
BRE4	YDL231C	0.0375627	-0.235525	0.0100488	0.0117928
OST4	YDL232W	-1.10371	-1.23659	0.316746	0.406471
YDL233W	YDL233W	-0.0386755	-0.127977	0.158456	-0.134123
GYP7	YDL234C	0.299721	0.242501	0.590473	0.624522
YPD1	YDL235C	0.0253463	-0.441816	-0.258944	-0.606252
PHO13	YDL236W	-0.442647	-0.020297	-0.338006	-0.0338006
AIM6	YDL237W	0.106302	0.3106	-0.20787	0.0692207
GUD1	YDL238C	0.623692	-0.103976	-0.251387	0.0978142
ADY3	YDL239C	0.300219	-0.117845	0.0231621	0.343487
YDL240C-A	YDL240C-A	NA	NA	NA	NA
LRG1	YDL240W	-0.374132	-0.160366	0.221656	0.157285
YDL241W	YDL241W	-0.690131	0.472544	-0.449291	0.257616
YDL242W	YDL242W	NA	NA	NA	NA
AAD4	YDL243C	0.309188	0.0520878	-0.256287	0.153556
THI13	YDL244W	NA	-0.295834	-0.0384513	0.851244
HXT15	YDL245C	NA	0.291001	0.494137	NA
SOR2	YDL246C	-0.131465	0.369149	0.556423	-0.0969173
MPH2	YDL247W	-0.122911	0.0243331	-0.110122	0.487493
YDL247W-A	YDL247W-A	-0.574694	0.372305	0.157625	0.387503
COS7	YDL248W	-0.536491	0.560575	0.336179	0.823838
NTH1	YDR001C	0.811381	0.105189	0.112755	0.163381
YRB1	YDR002W	0.272398	0.307112	-0.429941	-0.138433
RCR2	YDR003W	0.17681	0.23594	-0.114274	0.469721
RAD57	YDR004W	0.0375378	-0.113942	0.154636	0.134455
MAF1	YDR005C	0.238099	0.0857057	0.0280703	0.169667
SOK1	YDR006C	0.453443	-0.325051	0.72335	-0.241919
TRP1	YDR007W	-0.0519882	-0.251636	-0.270903	-0.524865
YDR008C	YDR008C	NA	NA	NA	NA
GAL3	YDR009W	-0.0694615	0.164768	-0.211109	0.417732
YDR010C	YDR010C	-0.584659	-0.454606	0.00871176	-0.323141
SNQ2	YDR011W	1.10952	-0.229213	0.575524	-0.228632
RPL4B	YDR012W	-0.197489	0.29615	0.133292	0.325051
PSF1	YDR013W	-0.143258	-0.110288	-0.147743	-0.133874
RAD61	YDR014W	-0.0617463	0.374547	0.284772	0.419144
YDR015C	YDR015C	0.0725841	NA	NA	NA
DAD1	YDR016C	-0.925157	-0.93014	0.0475679	0.24363
KCS1	YDR017C	-0.118178	-0.0746603	0.244411	-0.202472
YDR018C	YDR018C	0.311929	-0.0502192	0.153307	0.268661
GCV1	YDR019C	0.856227	-1.81626	-0.160449	0.67186
DAS2	YDR020C	-0.422715	0.15339	-0.308441	-0.138392
FAL1	YDR021W	-0.697605	0.00199316	-0.628675	-0.729163
CIS1	YDR022C	0.334352	0.0725011	-0.312012	0.575524
SES1	YDR023W	0.137113	0.160864	0.0242019	-0.127911
YDR024W	YDR024W	NA	NA	NA	NA
RPS11A	YDR025W	-0.410175	-0.30105	-0.365827	-0.0762382
YDR026C	YDR026C	0.24275	0.0968342	0.213683	0.0594459
VPS54	YDR027C	0.28145	-0.194416	0.00813042	-0.227303
REG1	YDR028C	0.522373	0.122413	0.426037	0.0426029
YDR029W	YDR029W	NA	0.403199	-0.44846	-0.991596
RAD28	YDR030C	-0.813042	0.410258	-0.403946	0.00203468
MIC14	YDR031W	0.197738	-0.141763	0.308607	-0.112655
PST2	YDR032C	0.510746	-0.0960037	-0.00979969	0.29316
MRH1	YDR033W	0.199648	-2.03717	0.571372	-0.885294
LYS14	YDR034C	-0.239179	0.122662	-0.13105	0.540644
YDR034C-A	YDR034C-A	NA	NA	-1.40268	NA
YDR034W-B	YDR034W-B	-0.26808	-0.77567	-0.419393	-0.638641
ARO3	YDR035W	0.0675182	0.153141	-0.0381025	0.553932
EHD3	YDR036C	-0.227469	0.288011	-0.0106883	-0.037953
KRS1	YDR037W	-0.0575358	0.502442	-0.285188	0.152061
ENA5	YDR038C	-0.101618	-0.234362	0.463409	-0.252716
ENA2	YDR039C	-0.124904	-0.25039	0.298309	-0.215095
ENA1	YDR040C	0.240341	0.135452	0.759061	0.243663
RSM10	YDR041W	0.0886955	0.233448	-0.0712554	0.179135
YDR042C	YDR042C	-0.694283	-0.510746	-0.614557	0.112439
NRG1	YDR043C	0.251719	-0.239262	0.312926	-0.239013
HEM13	YDR044W	0.317327	0.037953	0.0179135	0.288842
RPC11	YDR045C	-0.578846	-0.229877	-0.072825	-0.112364
BAP3	YDR046C	0.296648	0.438495	0.350796	0.176145
HEM12	YDR047W	0.018445	0.16809	-0.0170332	0.0651845
YDR048C	YDR048C	NA	0.310102	NA	NA
YDR049W	YDR049W	0.0858718	0.00150732	0.327957	-0.00880311
TPI1	YDR050C	0.106551	-0.361094	-0.288343	-0.777331
DET1	YDR051C	-0.0705079	0.0171113	-0.236106	-0.21551
DBF4	YDR052C	-0.0407783	-0.35254	0.271402	-0.420556
YDR053W	YDR053W	NA	NA	NA	NA
CDC34	YDR054C	-0.123385	0.089609	0.0337757	-0.094841
PST1	YDR055W	-0.455104	0.455935	-0.437664	0.272066
YDR056C	YDR056C	-0.148656	0.0338754	-0.416071	0.10597
YOS9	YDR057W	-0.110454	0.344069	-0.183287	0.240175
TGL2	YDR058C	0.664386	-0.667708	-0.172823	0.127429
UBC5	YDR059C	0.0630585	0.571372	-0.292081	0.148656
MAK21	YDR060W	-0.534	0.116683	-0.173654	-0.400292
YDR061W	YDR061W	0.187025	-0.241089	-0.00289091	-0.0563897
LCB2	YDR062W	-0.321147	-0.16701	-0.109125	-0.081354
AIM7	YDR063W	0.0818855	-0.0821347	-0.307777	-0.0808889
RPS13	YDR064W	-0.166844	-0.294489	0.209531	0.10572
RRG1	YDR065W	-0.179965	0.187606	-0.0298899	-0.0525695
RTR2	YDR066C	-0.485832	0.0107132	-0.676012	-0.14467
OCA6	YDR067C	-0.365246	-0.0157127	-0.366243	-0.0811962
DOS2	YDR068W	0.202721	0.252217	-0.249975	0.0151978
DOA4	YDR069C	0.343986	-0.0174983	0.592134	0.19616
FMP16	YDR070C	-1.15852	-0.754078	0.0761552	-0.777331
PAA1	YDR071C	-0.140601	-0.343155	-0.0266194	-0.00249145
IPT1	YDR072C	0.240092	0.209198	0.0538651	-0.297313
SNF11	YDR073W	0.270073	-0.112779	0.30296	-0.296565
TPS2	YDR074W	0.520712	-0.00049912	0.298807	0.179052
PPH3	YDR075W	-0.473375	-0.160698	-0.298475	-0.223815
RAD55	YDR076W	-0.123077	0.446301	0.0144089	0.168139
SED1	YDR077W	0.154304	0.130469	-0.0897917	-0.267249
SHU2	YDR078C	-0.267581	-0.296565	-0.218832	0.160408
TFB5	YDR079C-A	-0.339086	-0.0956383	-0.057466	0.116267
PET100	YDR079W	0.200977	0.0957214	0.264675	0.322559
VPS41	YDR080W	-0.00911869	0.365412	0.077758	0.138524
PDC2	YDR081C	-0.0842939	0.251221	-0.0305617	0.00548949
STN1	YDR082W	0.123908	-0.0750756	0.0242916	-0.0550693
RRP8	YDR083W	-0.656081	0.245075	-0.327376	-0.266585
TVP23	YDR084C	0.0364582	0.363751	-0.320566	0.0372056
AFR1	YDR085C	0.380859	0.00257449	-0.633658	0.259027
SSS1	YDR086C	-0.125652	-0.319653	-0.180298	-0.210527
RRP1	YDR087C	-0.370893	0.291831	-0.136614	0.0141182
SLU7	YDR088C	0.204299	0.168422	-0.0281866	-0.217835
YDR089W	YDR089W	0.380361	-0.344567	0.0840448	0.00867023
YDR090C	YDR090C	0.467561	0.421885	0.0520712	-0.256868
RLI1	YDR091C	-0.460918	-0.129123	0.320483	0.0730077
UBC13	YDR092W	-0.156629	-0.00918513	-0.285852	NA
DNF2	YDR093W	-0.194997	-0.0260688	0.851244	0.883633
YDR094W	YDR094W	0.242667	-0.0680165	0.223981	0.101319
YDR095C	YDR095C	NA	NA	NA	NA
GIS1	YDR096W	-0.202472	0.255788	0.567219	0.275139
MSH6	YDR097C	0.239013	0.399047	0.406438	0.471714
GRX3	YDR098C	-0.00522373	0.494137	-0.105471	0.289008
BMH2	YDR099W	0.397469	0.209448	0.118842	0.387918
TVP15	YDR100W	-0.0385427	-0.124904	-0.354865	0.0277381
ARX1	YDR101C	-1.05305	-0.0276717	-0.263512	-0.0556423
YDR102C	YDR102C	NA	0.0132877	NA	NA
STE5	YDR103W	-0.0190596	0.223898	0.0575524	0.0989935
SPO71	YDR104C	-0.163854	0.184865	0.253214	0.204631
TMS1	YDR105C	-0.298392	-0.207704	-0.0883633	0.0148407
ARP10	YDR106W	-0.193087	0.345564	0.235525	0.770687
TMN2	YDR107C	0.445138	-0.23295	0.252965	-0.102041
GSG1	YDR108W	0.149238	-0.0388666	0.0274225	-0.111617
YDR109C	YDR109C	0.052533	0.0714215	0.238681	0.228549
FOB1	YDR110W	-0.197904	0.273062	0.149238	0.131889
ALT2	YDR111C	0.00538152	0.118427	0.935953	0.176228
YDR112W	YDR112W	-0.286682	0.00124572	0.424709	-0.189184
PDS1	YDR113C	-0.160283	-0.114108	-0.316829	-0.0404445
YDR114C	YDR114C	NA	NA	NA	NA
YDR115W	YDR115W	-0.321895	-0.512075	0.189931	0.131881
MRPL1	YDR116C	0.436335	-0.00370395	0.384679	0.0774009
TMA64	YDR117C	-0.0592051	0.106717	0.0947082	-0.0429691
APC4	YDR118W	0.0378035	0.185696	0.21933	0.0325964
VBA4	YDR119W	-0.730824	-0.221905	-0.266169	-0.479188
TRM1	YDR120C	-0.613726	0.521543	-0.274225	0.160449
DPB4	YDR121W	-0.201143	0.160947	-0.285104	-0.0733316
KIN1	YDR122W	0.473375	0.0719862	0.115105	0.0780736
INO2	YDR123C	-0.298558	0.0518802	-0.026891	-0.0604342
YDR124W	YDR124W	-0.169751	0.326795	-0.274059	0.44846
ECM18	YDR125C	0.0541474	0.197024	0.324054	0.374713
SWF1	YDR126W	-0.0321397	0.192688	0.127894	-0.0631997
ARO1	YDR127W	-0.249062	0.350463	-0.105471	0.830482
MTC5	YDR128W	-0.175896	0.214597	-0.201226	-0.0913115
SAC6	YDR129C	-0.0357772	0.390327	-0.000166096	0.407767
FIN1	YDR130C	0.137569	-0.0651015	-0.0570375	-0.130186
YDR131C	YDR131C	-0.03787	-0.0435289	-0.145069	-0.166595
YDR132C	YDR132C	-0.0851244	0.622031	0.0235109	0.476697
YDR133C	YDR133C	-0.468392	-0.989104	-0.135701	-0.476115
YCF1	YDR135C	-0.0865944	0.424376	-0.0317992	0.104807
YDR136C	YDR136C	NA	NA	NA	NA
RGP1	YDR137W	-0.159951	-0.0281035	-0.113029	-0.143756
HPR1	YDR138W	-0.0874498	0.119839	0.472544	0.275222
RUB1	YDR139C	-0.0591635	0.00747434	0.00597947	-0.0952397
MTQ2	YDR140W	-0.471714	0.172823	-0.257948	-0.00308109
DOP1	YDR141C	0.0872837	0.208285	0.108544	0.188436
PEX7	YDR142C	0.584659	-0.128808	0.426868	-0.418978
SAN1	YDR143C	0.253795	-0.505764	0.475866	-0.433512
MKC7	YDR144C	-0.441733	-0.0425041	0.158705	0.297811
TAF12	YDR145W	0.165349	0.485832	0.208949	0.336428
SWI5	YDR146C	0.208036	0.0903564	0.385676	0.357273
EKI1	YDR147W	0.229462	0.372056	0.327127	-0.0348802
KGD2	YDR148C	-0.0469887	0.0730824	0.0245574	0.277298
YDR149C	YDR149C	0.722519	0.319071	-0.394977	-0.995748
NUM1	YDR150W	0.253463	-0.106468	0.356609	-0.202887
CTH1	YDR151C	0.0181876	-0.142179	-0.00811381	-0.209115
GIR2	YDR152W	-0.00984952	0.140684	-0.162442	-0.29507
ENT5	YDR153C	0.067294	-0.0623692	0.207704	-0.0439574
CPR1	YDR155C	0.213683	-0.559745	-0.659403	-0.662725
RPA14	YDR156W	-0.340581	-0.905225	0.2817	-0.257449
YDR157W	YDR157W	-0.304123	-0.837956	0.487493	-0.298807
HOM2	YDR158W	-0.0330449	-0.0373634	-0.401123	0.597947
SAC3	YDR159W	0.128559	-0.191592	0.367073	-0.0910291
SSY1	YDR160W	0.13213	-0.157958	0.26019	-0.0160283
YDR161W	YDR161W	-0.130635	0.226722	0.0249145	-0.269574
NBP2	YDR162C	0.0449374	0.0607165	-0.331196	-0.178055
CWC15	YDR163W	-0.0990765	-0.0286184	0.00810551	0.0865362
SEC1	YDR164C	-0.217586	0.485832	0.260439	0.914361
TRM82	YDR165W	-0.537322	0.0314072	-0.308856	-0.364083
SEC5	YDR166C	-0.0193751	0.285104	0.247982	0.458426
TAF10	YDR167W	-0.277049	-0.0077949	-0.523204	-0.30105
CDC37	YDR168W	0.255539	0.384264	0.136863	0.427698
STB3	YDR169C	0.201641	-0.0466565	0.920174	0.467561
SEC7	YDR170C	0.180464	0.00191011	0.306448	0.270654
HSP42	YDR171W	1.0788	-0.262017	0.221323	0.333771
SUP35	YDR172W	-0.283444	0.058142	-0.140684	0.14766
ARG82	YDR173C	0.211773	0.0952148	-0.00049912	0.107464
HMO1	YDR174W	0.416902	-0.0749095	0.223566	-0.00647776
RSM24	YDR175C	0.243331	0.18445	-0.0640468	-0.316912
NGG1	YDR176W	0.272647	-0.0112696	0.276551	-0.0546789
UBC1	YDR177W	0.0117264	0.457596	-0.476697	-0.105803
SDH4	YDR178W	0.118095	-0.255456	0.283942	-0.135701
CSN9	YDR179C	-0.304372	-0.0651181	-0.400292	-0.0485001
YDR179W-A	YDR179W-A	-0.204299	0.0228565	-0.493306	-0.26019
SCC2	YDR180W	0.101311	-0.00944258	0.817194	0.205544
SAS4	YDR181C	-0.127728	0.156131	-0.18063	NA
CDC1	YDR182W	0.0323805	0.193835	0.0900824	0.204631
PLP1	YDR183W	-0.289921	0.19699	-0.290835	0.0726672
ATC1	YDR184C	-0.224562	-0.223898	-0.0355197	-0.597947
UPS3	YDR185C	0.469222	-0.399296	0.838787	-0.286765
YDR186C	YDR186C	0.117596	-0.176311	0.582998	0.0330532
YDR187C	YDR187C	0.725011	0.480849	-0.491895	-0.819686
CCT6	YDR188W	0.318407	-0.355529	0.158954	-0.352124
SLY1	YDR189W	0.0293409	-0.146829	0.402784	0.242418
RVB1	YDR190C	0.114191	0.206292	-0.120503	-0.111027
HST4	YDR191W	0.377703	-0.434342	0.0475866	-0.668538
NUP42	YDR192C	0.650267	-0.180879	0.77484	-0.212105
YDR193W	YDR193W	1.1062	-0.0625353	NA	NA
MSS116	YDR194C	-0.171827	0.265422	0.200063	0.363419
REF2	YDR195W	-0.158788	0.244992	-0.271651	-0.130884
CAB5	YDR196C	-0.122081	-0.151729	-0.355862	-0.21742
CBS2	YDR197W	-0.135701	0.128891	-0.233448	-0.17573
RKM2	YDR198C	-0.433512	0.333688	-0.392403	0.0528187
YDR199W	YDR199W	NA	NA	NA	NA
VPS64	YDR200C	0.270488	-0.142428	0.10298	-0.125577
SPC19	YDR201W	0.0832143	-0.0607082	-0.202472	-0.216839
RAV2	YDR202C	0.112298	-0.0626765	-0.4659	-0.245989
YDR203W	YDR203W	NA	-0.0784473	-0.49995	-0.346602
COQ4	YDR204W	0.663555	-0.252799	0.438495	0.0146165
MSC2	YDR205W	0.000830482	-0.401123	0.316248	-0.690961
EBS1	YDR206W	-0.251636	-0.242833	0.0474039	-0.0878733
UME6	YDR207C	-0.153722	0.0522955	0.624522	0.453692
MSS4	YDR208W	0.0940106	-0.344982	0.892768	0.137362
YDR209C	YDR209C	0.136078	0.469471	-0.796432	-0.482261
YDR210W	YDR210W	-0.382686	-0.178886	-0.464239	0.0594957
GCD6	YDR211W	-0.0162027	0.189931	-0.0394562	-0.200395
TCP1	YDR212W	0.24574	-0.0246819	0.334518	0.0120171
UPC2	YDR213W	0.168837	0.0364582	0.663555	0.450952
AHA1	YDR214W	0.0201641	0.364416	-0.325881	0.0748237
YDR215C	YDR215C	NA	NA	NA	NA
ADR1	YDR216W	-2.10361	-0.74162	0.468392	0.184948
RAD9	YDR217C	-0.145667	0.0422549	0.469222	0.261519
SPR28	YDR218C	-0.342574	-0.316995	-0.960868	1.49072
MFB1	YDR219C	0.180879	0.10489	0.039697	-0.0649437
YDR220C	YDR220C	NA	NA	NA	NA
GTB1	YDR221W	-0.253712	0.260605	0.100654	0.3204
YDR222W	YDR222W	-0.923496	-0.728333	0.375212	-0.344401
CRF1	YDR223W	0.485002	-0.759061	0.104807	-0.00141182
HTB1	YDR224C	0.0502442	-0.5389	0.581337	-0.149719
HTA1	YDR225W	0.502442	-0.500532	0.272813	-0.463409
ADK1	YDR226W	0.26318	-0.131881	-0.237103	-0.0818938
SIR4	YDR227W	0.0805651	0.272564	0.493306	0.398631
PCF11	YDR228C	0.0418314	-0.0395808	-0.143839	-0.418065
IVY1	YDR229W	0.265754	0.235026	-0.0386174	0.0012125
YDR230W	YDR230W	0.184865	0.319071	-1.00821	-1.24988
COX20	YDR231C	0.573033	0.259941	0.166761	-0.0824669
HEM1	YDR232W	0.020596	-0.130801	0.598778	-0.0326047
RTN1	YDR233C	-0.274557	0.382022	-0.252716	NA
LYS4	YDR234W	-0.218915	-0.121167	-0.567219	0.608743
PRP42	YDR235W	0.0615802	0.182872	-0.258031	-0.111368
FMN1	YDR236C	0.0624024	0.337176	-0.0844766	0.529017
MRPL7	YDR237W	0.445969	0.289257	0.141016	0.121084
SEC26	YDR238C	0.165349	0.0126067	0.533169	0.37953
YDR239C	YDR239C	-0.0785636	-0.0544796	0.0699266	-0.195828
SNU56	YDR240C	-0.0736222	0.0783809	-0.0751586	-0.154137
YDR241W	YDR241W	NA	NA	NA	NA
AMD2	YDR242W	0.344318	-0.0894014	-0.224562	-0.0357523
PRP28	YDR243C	-0.181793	0.257865	-0.0751752	-0.303624
PEX5	YDR244W	-0.104558	0.0872006	0.346394	-0.144006
MNN10	YDR245W	-0.0318324	0.155965	-0.107132	-0.0742451
TRS23	YDR246W	-0.0978308	-0.0696774	-0.207953	-0.0300219
VHS1	YDR247W	0.315998	0.082716	0.570541	0.341411
YDR248C	YDR248C	0.0892187	-0.087948	-0.582168	0.138923
YDR249C	YDR249C	0.00215925	0.128725	0.202472	-0.044356
YDR250C	YDR250C	NA	NA	NA	NA
PAM1	YDR251W	-0.00346311	-0.291084	0.204049	-0.0112946
BTT1	YDR252W	-0.140518	0.121583	-8.3e-05	0.286267
MET32	YDR253C	-0.0543966	0.63781	-0.055061	-0.184201
CHL4	YDR254W	0.207288	0.0352192	0.0470958	-0.0369814
RMD5	YDR255C	0.301631	0.118344	0.0892967	-0.2572
CTA1	YDR256C	0.0891107	0.277215	-0.337923	0.587981
RKM4	YDR257C	-0.213434	0.63781	-0.189765	0.448128
HSP78	YDR258C	0.718367	0.494137	0.0302295	0.55061
YAP6	YDR259C	0.554762	-0.266169	0.219164	0.0739129
SWM1	YDR260C	-0.307777	0.281533	-0.382022	-0.0978308
EXG2	YDR261C	-0.0386589	-0.0379032	-0.180796	0.331695
YDR262W	YDR262W	-0.503272	0.170913	-1.06468	-0.224396
DIN7	YDR263C	0.386257	0.425622	0.248895	0.221003
AKR1	YDR264C	0.582168	0.694283	0.377952	0.65442
PEX10	YDR265W	0.392818	-0.0831645	-0.146248	0.011469
YDR266C	YDR266C	0.0666877	-0.323058	0.391157	-0.169584
CIA1	YDR267C	0.0919344	-0.00916852	-0.186526	-0.354948
MSW1	YDR268W	0.268246	0.189267	-0.304621	0.0758479
YDR269C	YDR269C	NA	NA	NA	NA
CCC2	YDR270W	1.04059	0.345065	0.702588	0.184782
YDR271C	YDR271C	NA	NA	0.326712	NA
GLO2	YDR272W	0.0453692	0.184201	-0.104475	0.0377039
DON1	YDR273W	0.0914361	-0.136365	-0.415241	0.475866
YDR274C	YDR274C	NA	0.1068	NA	NA
BSC2	YDR275W	-0.197489	-0.342823	-0.645285	0.194582
PMP3	YDR276C	-0.0892851	-0.205876	0.439325	0.0671029
MTH1	YDR277C	-0.486662	0.0341162	0.558914	-0.373385
YDR278C	YDR278C	NA	NA	NA	NA
RNH202	YDR279W	-0.263678	0.241421	-0.648606	0.0562153
RRP45	YDR280W	-0.291499	0.0624273	-0.240009	-0.00294821
PHM6	YDR281C	0.633658	-1.26482	-0.411753	-0.319486
YDR282C	YDR282C	0.176228	0.529017	-0.304289	-0.00573033
GCN2	YDR283C	-0.0538069	0.200395	0.121749	0.0361094
DPP1	YDR284C	-0.00978308	0.288177	-0.639471	0.0522041
ZIP1	YDR285W	0.064869	-0.0350713	-0.0312012	-0.38825
YDR286C	YDR286C	-0.268329	-0.277049	-0.303043	-0.120054
INM2	YDR287W	0.00176062	0.277879	-0.535661	0.0949241
NSE3	YDR288W	0.215759	-0.226555	0.0022423	-0.279706
RTT103	YDR289C	-0.207953	0.176477	-0.542305	-0.0924841
YDR290W	YDR290W	NA	1.46995	NA	NA
HRQ1	YDR291W	0.0842109	0.0385925	0.29698	0.117563
SRP101	YDR292C	0.25911	0.176145	0.117264	0.0791865
SSD1	YDR293C	0.436003	-0.422715	0.825499	-0.0891107
DPL1	YDR294C	0.0649603	0.262515	-0.160615	-0.00421885
HDA2	YDR295C	-0.0219089	0.273229	0.310932	0.700927
MHR1	YDR296W	0.454274	0.0675182	0.209281	-0.11459
SUR2	YDR297W	0.0222403	-0.128309	0.115354	-0.467561
ATP5	YDR298C	-0.188852	0.114523	0.045718	-0.00664386
BFR2	YDR299W	-0.295402	0.608743	-0.0432681	-0.0292338
PRO1	YDR300C	0.0841278	-0.183703	0.248397	-0.120835
CFT1	YDR301W	0.344899	-0.128974	0.390327	0.00412168
GPI11	YDR302W	0.0189516	0.321147	-0.648606	-0.248646
RSC3	YDR303C	0.10597	0.0924326	-0.0716374	0.148822
CPR5	YDR304C	-0.0593462	-0.0837126	-0.363751	-0.272398
HNT2	YDR305C	-0.0554928	-0.0840448	-0.125735	-0.0310766
YDR306C	YDR306C	0.30487	0.240425	0.208368	-0.00988274
YDR307W	YDR307W	-0.105056	0.323888	-0.126233	0.144504
SRB7	YDR308C	-0.606252	0.0229213	-0.925157	-0.55061
GIC2	YDR309C	-0.529017	0.258197	-0.434342	0.404445
SUM1	YDR310C	0.140435	-0.150151	0.403697	0.148241
TFB1	YDR311W	0.357024	-0.387005	0.193918	-0.513238
SSF2	YDR312W	-0.179052	0.191758	-0.171993	-0.207537
PIB1	YDR313C	0.235026	0.200894	0.0817194	NA
RAD34	YDR314C	0.460918	-0.156048	0.00905225	0.0975235
IPK1	YDR315C	-0.288426	-0.101086	-0.271651	0.239594
OMS1	YDR316W	0.182872	0.498289	-0.029233	0.145318
HIM1	YDR317W	-0.710893	0.534	-0.604591	0.703418
MCM21	YDR318W	0.272647	0.156463	0.119922	0.0056805
YDR319C	YDR319C	0.244245	0.372803	-0.236604	0.0692622
SWA2	YDR320C	0.021443	0.365412	0.104558	0.256038
DAD4	YDR320C-A	-0.872837	-0.467229	-0.225559	-0.0408597
ASP1	YDR321W	-0.183952	0.0765704	-0.231954	-0.358104
TIM11	YDR322C-A	-0.608743	-0.440239	-0.0091353	-0.0405275
MRPL35	YDR322W	0.0680995	0.352124	-0.0935123	-0.0312926
PEP7	YDR323C	0.147161	0.0988274	-0.037463	0.0799223
UTP4	YDR324C	-0.702588	0.163937	-0.058142	-0.0530761
YCG1	YDR325W	-0.23976	0.0576355	-0.0602183	0.193835
YSP2	YDR326C	0.32613	0.0535329	0.431269	-0.0491479
YDR327W	YDR327W	0.0889446	0.129638	-0.985782	-0.908547
SKP1	YDR328C	0.242335	0.401206	-0.450952	-0.0631166
PEX3	YDR329C	0.11444	0.336428	0.125486	0.174326
UBX5	YDR330W	0.727502	-0.0453443	0.39697	0.0507175
GPI8	YDR331W	-0.00832309	-0.111118	0.177889	-0.0467894
IRC3	YDR332W	0.0738049	0.163273	0.110454	-0.0225891
YDR333C	YDR333C	0.0581005	0.108959	0.570541	0.354616
SWR1	YDR334W	0.351626	-0.26318	0.332608	-0.202388
MSN5	YDR335W	0.262681	0.0454191	-0.0100156	-0.186942
YDR336W	YDR336W	-0.149819	0.0681826	-0.248646	-0.101975
MRPS28	YDR337W	-0.072036	0.00889446	0.154719	0.0988274
YDR338C	YDR338C	0.500781	0.271318	0.61954	-0.0329867
FCF1	YDR339C	-0.428529	-0.142428	-0.704249	-0.393648
YDR340W	YDR340W	NA	NA	NA	NA
YDR341C	YDR341C	-0.30977	0.120752	-0.0269824	0.235774
HXT7	YDR342C	-0.669369	0.99907	-0.43102	-0.787297
HXT6	YDR343C	-0.559745	1.02814	-0.546457	-0.528187
YDR344C	YDR344C	NA	NA	NA	NA
HXT3	YDR345C	0.411919	-0.135119	-0.690961	-0.140268
SVF1	YDR346C	-0.152144	0.229545	-0.308026	-0.058848
MRP1	YDR347W	0.0286516	0.0117513	-0.0579759	-0.047379
YDR348C	YDR348C	0.0795602	0.0833804	0.0111617	0.00625353
YPS7	YDR349C	-0.0868684	0.212936	-0.185613	-0.0611401
ATP22	YDR350C	0.112364	0.0847092	-0.0197987	-0.200063
SBE2	YDR351W	0.0413995	0.0391157	-0.0977477	-0.487493
YDR352W	YDR352W	-0.404445	0.0756569	-0.385427	0.00220908
TRR1	YDR353W	-0.0375702	0.20787	-0.142262	0.37571
TRP4	YDR354W	-0.0926818	-0.195329	-0.244743	-0.00244162
YDR355C	YDR355C	NA	NA	-0.187357	NA
SPC110	YDR356W	0.271817	0.0599508	0.147078	-0.117513
YDR357C	YDR357C	-0.0685148	0.269907	-0.542305	0.17872
GGA1	YDR358W	0.598778	0.304787	0.146082	0.388666
EAF1	YDR359C	-0.168671	-0.264509	-0.0461582	-0.0402202
YDR360W	YDR360W	NA	0.827991	-0.736638	-0.979969
BCP1	YDR361C	-0.373717	0.569711	-0.338588	0.224645
TFC6	YDR362C	-0.00781484	-0.1166	0.03253	-0.193918
ESC2	YDR363W	-0.0194084	0.221157	0.080002	0.239677
SEM1	YDR363W-A	0.394479	0.250473	-0.35337	-0.188187
CDC40	YDR364C	-0.121416	0.158622	0.0757981	0.00507258
ESF1	YDR365C	-0.258197	0.228133	-0.2136	-0.390327
YDR366C	YDR366C	NA	NA	-0.0588812	-0.395392
KEI1	YDR367W	-0.160698	-0.191509	0.275886	0.104973
YPR1	YDR368W	0.187938	0.0546125	-0.259609	-0.115985
XRS2	YDR369C	0.169086	0.417732	0.205544	0.132545
YDR370C	YDR370C	-0.504103	-0.0321729	-0.579676	-0.307112
CTS2	YDR371W	0.0397718	0.543966	-0.0966017	-0.0369548
VPS74	YDR372C	-0.255872	0.104475	-0.123908	0.132462
FRQ1	YDR373W	-0.0810301	0.30105	-0.103644	0.224064
YDR374C	YDR374C	-0.0101319	NA	NA	NA
BCS1	YDR375C	-0.0651928	0.129389	-0.0469696	0.196326
ARH1	YDR376W	-0.241255	0.205627	-0.477527	0.100987
ATP17	YDR377W	-0.469222	-0.452613	-0.0758645	-0.342325
LSM6	YDR378C	-0.211939	-0.340332	0.263346	0.0983291
YDR379C-A	YDR379C-A	0.206956	-0.411919	-0.144338	0.183952
RGA2	YDR379W	0.0830482	0.126732	-0.173571	-0.402784
ARO10	YDR380W	0.120387	-0.404445	0.289755	0.0910208
YDR381C-A	YDR381C-A	NA	NA	NA	0.887785
YRA1	YDR381W	0.209032	-0.070375	0.188519	0.0906056
RPP2B	YDR382W	-0.560575	-0.398714	0.0150982	0.214514
NKP1	YDR383C	0.207039	-0.0321895	0.0482759	0.128891
ATO3	YDR384C	-0.107714	0.668538	-0.19018	NA
EFT2	YDR385W	-0.124323	-0.153888	0.801415	0.525031
MUS81	YDR386W	0.123576	0.225891	-0.0547786	0.302545
YDR387C	YDR387C	0.232784	-0.236106	0.215593	0.0282364
RVS167	YDR388W	0.514068	0.122945	-0.104641	-0.0738714
SAC7	YDR389W	-0.256121	-0.186277	0.271235	0.0564728
UBA2	YDR390C	-0.0263105	0.122413	-0.242916	-0.155965
YDR391C	YDR391C	0.457596	0.500781	-0.298724	0.129389
SPT3	YDR392W	0.111451	0.0996578	-0.146331	-0.149321
SHE9	YDR393W	0.242501	-0.450121	0.321895	-0.410258
RPT3	YDR394W	0.535661	0.239677	-0.0357439	0.0676843
SXM1	YDR395W	-0.423546	0.272647	0.123659	0.417732
YDR396W	YDR396W	0.0622862	0.0944009	-0.470883	-0.521543
NCB2	YDR397C	0.0422632	-0.218915	-0.162193	-0.226472
UTP5	YDR398W	-0.391157	-0.256785	-0.025578	-0.569711
HPT1	YDR399W	-0.573863	-0.174733	-0.6893	-0.491645
URH1	YDR400W	-0.0091353	-0.128309	0.192755	0.16103
YDR401W	YDR401W	NA	NA	NA	NA
DIT2	YDR402C	-0.348636	-0.408597	-0.0408265	0.339833
DIT1	YDR403W	0.0558001	-0.440986	-0.0460502	0.076504
RPB7	YDR404C	0.130552	-0.572202	-0.155549	-0.699266
MRP20	YDR405W	0.336844	-0.025255	0.545627	0.277298
PDR15	YDR406W	1.36116	-0.714215	-0.0248314	0.00107963
TRS120	YDR407C	0.264675	0.0452945	0.0953393	-0.106252
ADE8	YDR408C	-0.0506744	-0.880311	-0.287762	-0.156712
SIZ1	YDR409W	0.377703	-0.147411	0.858718	-0.0113527
STE14	YDR410C	-0.261104	-0.274308	-0.28253	-0.368734
DFM1	YDR411C	-0.267498	0.666047	-0.124655	0.312012
RRP17	YDR412W	-0.391406	0.251138	-0.0519383	0.0885294
YDR413C	YDR413C	-0.664386	0.370478	-1.09125	-1.04558
ERD1	YDR414C	-0.418563	-0.104059	-0.333023	-0.132711
YDR415C	YDR415C	-0.099907	0.193004	-0.296316	0.00293991
SYF1	YDR416W	-0.171578	-0.354201	-0.0254219	-0.406106
YDR417C	YDR417C	-0.529848	-0.28253	-0.409677	-0.408597
RPL12B	YDR418W	-0.362921	-0.411255	-0.148656	0.0216341
RAD30	YDR419W	0.0436036	0.0525695	0.212686	0.196575
HKR1	YDR420W	-0.116849	-0.257616	0.860379	0.0798093
ARO80	YDR421W	-0.267747	-0.0725841	0.386755	-0.348553
SIP1	YDR422C	-0.118011	-0.339252	0.29806	-0.262515
CAD1	YDR423C	0.338338	0.342989	0.0408763	0.175389
DYN2	YDR424C	-0.856227	-0.905225	0.218583	0.148075
SNX41	YDR425W	0.528187	-0.0957546	0.490815	-0.0397967
YDR426C	YDR426C	NA	NA	NA	NA
RPN9	YDR427W	0.273727	0.0842109	-0.306614	-0.381191
BNA7	YDR428C	0.366575	-0.052636	-0.00754078	-0.413497
TIF35	YDR429C	-0.235857	0.0638657	-0.338837	-0.164602
CYM1	YDR430C	0.0437166	0.0406928	0.184284	0.0997243
YDR431W	YDR431W	0.230044	0.349799	-0.661064	-0.206873
NPL3	YDR432W	-0.273478	0.0207537	0.681826	0.321895
YDR433W	YDR433W	-0.371973	-0.349633	0.543966	NA
GPI17	YDR434W	0.21252	-0.0805651	0.0592134	0.0751254
PPM1	YDR435C	0.567219	0.194831	-0.170415	0.173903
PPZ2	YDR436W	0.242999	0.0654254	0.337674	0.28444
GPI19	YDR437W	0.176893	0.23104	0.401787	0.146065
THI74	YDR438W	0.0560575	-0.225559	0.0502442	-0.326213
LRS4	YDR439W	0.0272116	-0.166595	-0.0261187	-0.400625
DOT1	YDR440W	-0.0681826	0.188021	0.00398631	0.0957629
APT2	YDR441C	-0.579676	-0.181377	0.305617	0.437498
YDR442W	YDR442W	NA	NA	-0.415241	NA
SSN2	YDR443C	0.0265007	-0.391157	0.320732	-0.000622862
YDR444W	YDR444W	-0.0141215	-0.208783	0.208036	0.108959
YDR445C	YDR445C	NA	-0.067186	-0.661894	-0.661064
ECM11	YDR446W	NA	NA	NA	NA
RPS17B	YDR447C	0.210112	-0.147716	-0.0342989	-0.20571
ADA2	YDR448W	-0.885294	-0.570541	0.549779	0.352623
UTP6	YDR449C	-0.2136	0.190346	-0.3155	-0.294655
RPS18A	YDR450W	-0.983291	-1.25735	-0.314005	-0.352872
YHP1	YDR451C	0.195579	0.26783	0.0803076	0.131216
PPN1	YDR452W	0.317909	0.185281	0.300219	0.104309
TSA2	YDR453C	-0.116932	-0.0524532	-0.219995	0.540644
GUK1	YDR454C	-0.519882	-0.438495	-0.241172	-0.207454
YDR455C	YDR455C	NA	0.986613	-0.729662	-0.699183
NHX1	YDR456W	-0.0710893	0.371225	-0.167591	0.253297
TOM1	YDR457W	0.148988	-0.00556423	0.143175	-0.249394
HEH2	YDR458C	-0.166179	0.31251	0.101651	0.289174
PFA5	YDR459C	0.173571	0.24084	-0.365827	-0.0327957
TFB3	YDR460W	0.385842	-0.0421636	0.0938445	-0.314088
MFA1	YDR461W	-1.20586	-0.819686	-0.770687	-0.378368
MRPL28	YDR462W	0.0336013	0.238681	-0.318075	-0.158788
STP1	YDR463W	-0.178886	0.215178	-0.0696774	0.0361451
SPP41	YDR464W	0.339252	-0.121333	0.647776	0.00556423
RMT2	YDR465C	-0.680165	0.421885	-0.477527	-0.339501
PKH3	YDR466W	0.220327	-0.0937614	0.366243	0.0714215
YDR467C	YDR467C	0.098163	-0.1455	-0.0622529	-0.219912
TLG1	YDR468C	0.133292	-0.174983	-0.0326712	-0.305285
SDC1	YDR469W	-0.220908	0.149304	-0.451948	-0.0159037
UGO1	YDR470C	0.0067269	-0.105471	0.241587	0.104225
RPL27B	YDR471W	-0.391074	-0.454108	-0.134787	-0.314504
TRS31	YDR472W	-0.324968	-0.875328	-0.502442	-0.460918
PRP3	YDR473C	0.0923081	0.269159	-0.0918513	-0.151729
JIP4	YDR475C	0.413663	0.115686	0.62772	0.544189
YDR476C	YDR476C	0.838787	0.182374	0.0878035	0.274807
SNF1	YDR477W	0.0932548	0.0983291	0.545627	0.534
SNM1	YDR478W	-0.386506	0.0741122	0.293575	0.0830482
PEX29	YDR479C	0.19616	0.00272398	-0.00116267	0.0131216
DIG2	YDR480W	0.23785	0.114856	0.166013	0.255041
PHO8	YDR481C	0.681826	-0.359599	0.364499	-0.286932
CWC21	YDR482C	0.305202	-0.0765704	0.125735	-0.315583
KRE2	YDR483W	-0.0477444	0.103893	-0.0906886	0.00449291
VPS52	YDR484W	-0.116101	0.0459007	-0.0852075	-0.112331
VPS72	YDR485C	0.0989104	0.207704	0.206375	0.183204
VPS60	YDR486C	0.142843	0.296067	0.0475866	0.270322
RIB3	YDR487C	0.148075	-0.105388	-0.019043	0.242252
PAC11	YDR488C	-0.237269	-0.468392	0.143009	0.38061
SLD5	YDR489W	-0.034382	-0.189018	0.180049	-0.269574
PKH1	YDR490C	0.128725	-0.317742	0.262681	0.0458257
YDR491C	YDR491C	NA	0.279042	NA	NA
IZH1	YDR492W	0.372886	-0.211441	-0.0440239	-0.309105
AIM8	YDR493W	-0.025446	-0.167342	0.00457596	0.0433346
VPS3	YDR495C	-0.081055	0.0120586	-0.0922666	0.115229
PUF6	YDR496C	-0.415241	0.206873	0.00415241	-0.153739
ITR1	YDR497C	-0.245823	0.211524	-0.559745	0.0403614
SEC20	YDR498C	0.467561	-0.230459	0.0857888	-0.491645
LCD1	YDR499W	0.195412	0.148158	0.0204739	0.185945
RPL37B	YDR500C	-0.133458	-0.26509	0.160698	-0.123493
PLM2	YDR501W	0.355862	-0.669369	0.808889	-0.157293
SAM2	YDR502C	-0.478358	0.442647	-0.91353	0.629505
LPP1	YDR503C	0.0576105	-0.559745	0.111035	-0.476697
SPG3	YDR504C	-0.094758	-0.0187772	0.318573	0.454274
PSP1	YDR505C	0.0148266	-0.015256	0.183786	0.248314
YDR506C	YDR506C	-0.0120171	-0.544796	-0.251968	-0.34274
GIN4	YDR507C	-0.130801	0.190263	-0.105637	0.107547
GNP1	YDR508C	-0.00804737	0.168837	0.507425	0.0821596
YDR509W	YDR509W	-0.0402784	-0.0513902	0.0804405	-0.319237
SMT3	YDR510W	0.230044	0.13105	0.27381	0.531508
ACN9	YDR511W	0.0527771	0.219496	-0.13595	0.10381
EMI1	YDR512C	0.19699	-0.693452	0.506594	0.0216756
GRX2	YDR513W	0.0754908	-0.316414	0.0884463	-0.0243867
YDR514C	YDR514C	0.017955	-0.0146165	-0.132794	-0.313424
SLF1	YDR515W	0.284191	0.436834	-0.199731	0.062037
EMI2	YDR516C	1.27562	-0.254294	0.025936	0.200478
GRH1	YDR517W	0.13247	-0.223898	0.0749261	0.179301
EUG1	YDR518W	0.181876	0.210278	-0.065633	0.118344
FPR2	YDR519W	-0.282613	-0.0681646	-0.34382	0.0326379
URC2	YDR520C	-0.035935	0.0894429	0.306946	0.0940936
YDR521W	YDR521W	NA	NA	NA	NA
SPS2	YDR522C	NA	NA	NA	NA
SPS1	YDR523C	0.357356	0.0295818	0.109624	0.973325
AGE1	YDR524C	0.0355779	-0.158207	0.446799	-0.153971
YDR525W	YDR525W	NA	NA	NA	NA
SNA2	YDR525W-A	-0.556423	-0.395808	0.0336345	-0.310849
YDR526C	YDR526C	-0.0562735	-0.288509	NA	NA
RBA50	YDR527W	-0.323058	0.0450952	-0.121906	-0.194831
HLR1	YDR528W	0.050593	-0.186942	0.338006	0.189516
QCR7	YDR529C	-0.519882	-0.259193	0.218583	-0.293243
APA2	YDR530C	0.0552187	-0.00331362	-0.121333	-0.0430937
CAB1	YDR531W	0.120171	0.171993	-0.0960037	0.165764
YDR532C	YDR532C	-0.177225	0.0156214	-0.314088	-0.172076
HSP31	YDR533C	-0.174318	-0.279291	-0.0688885	0.324469
FIT1	YDR534C	2.7489	0.748264	0.341577	0.442398
YDR535C	YDR535C	NA	NA	NA	NA
STL1	YDR536W	0.443477	0.250639	0.523204	-0.0316414
YDR537C	YDR537C	NA	NA	NA	NA
PAD1	YDR538W	-0.597947	0.00456765	-0.0931258	0.707571
YDR539W	YDR539W	-0.779823	0.571372	-1.16849	0.558084
IRC4	YDR540C	-0.0324552	-0.0587151	0.0195994	0.333522
YDR541C	YDR541C	0.188852	0.137694	0.189184	-0.483257
PAU10	YDR542W	-0.0808225	-0.233864	-0.529017	-0.167674
YDR543C	YDR543C	-0.710893	0.582168	0.17083	0.159037
YDR544C	YDR544C	NA	NA	NA	NA
YRF1-1	YDR545W	0.702588	0.0949241	0.246985	-0.107464
IRC22	YEL001C	-0.318407	0.267498	-0.546457	0.260356
WBP1	YEL002C	0.0819686	0.348719	-0.244743	0.0848753
GIM4	YEL003W	-0.382852	-0.0802827	-0.589642	-0.216258
YEA4	YEL004W	-0.0289008	-0.263429	-0.44846	-0.522871
VAB2	YEL005C	0.117347	-0.17465	-0.171245	-0.0422383
YEA6	YEL006W	-0.182208	-0.136282	-0.387835	0.15231
YEL007W	YEL007W	-0.219496	0.0386764	0.254294	0.196658
YEL008W	YEL008W	NA	NA	NA	NA
GCN4	YEL009C	-0.229877	0.0396663	-0.0597083	0.256121
YEL010W	YEL010W	NA	NA	NA	NA
GLC3	YEL011W	1.43341	1.36199	0.211856	0.573863
UBC8	YEL012W	0.478358	0.236687	-0.354533	-0.129904
VAC8	YEL013W	-0.0532837	-0.289506	0.0340996	-0.0861708
YEL014C	YEL014C	NA	NA	NA	NA
EDC3	YEL015W	-0.592134	0.25446	-0.158373	0.257616
NPP2	YEL016C	0.0958376	-0.093014	-0.321729	-0.139355
PMP2	YEL017C-A	-0.661894	0.277215	-0.940106	-0.835465
GTT3	YEL017W	-0.371225	-0.535661	-0.607082	-0.25529
EAF5	YEL018W	-0.0523544	0.151397	-0.200063	-0.273893
MMS21	YEL019C	-0.0349965	0.28444	-0.067186	-0.234943
YEL020C	YEL020C	0.130967	0.0312926	0.452613	-0.148656
TIM9	YEL020W-A	-0.942597	-0.119988	-0.280537	0.036273
URA3	YEL021W	7.10893	7.54908	6.15387	7.02588
GEA2	YEL022W	0.193502	0.00258861	0.0559745	-0.0886872
YEL023C	YEL023C	0.126732	-0.285021	0.140767	0.0860629
RIP1	YEL024W	-0.23702	0.449291	0.0473956	-0.0775089
YEL025C	YEL025C	0.0276218	-0.129721	0.212437	0.0635319
SNU13	YEL026W	-0.381274	0.137279	-0.409594	-0.646115
CUP5	YEL027W	-0.261519	-0.124489	-0.749095	-0.491645
YEL028W	YEL028W	-0.301963	-0.0755074	-0.666047	-0.355363
BUD16	YEL029C	-0.175896	0.147909	-0.0759476	0.00663223
ECM10	YEL030W	-0.227386	0.121749	-0.0197073	0.0723599
SPF1	YEL031W	-0.195828	0.12316	-0.0732236	-0.0528685
MCM3	YEL032W	-0.196907	-0.00301465	0.406936	0.135369
YEL033W	YEL033W	-0.279374	-1.90014	1.57044	NA
HYP2	YEL034W	0.0581836	-0.582168	0.334767	-0.773179
UTR5	YEL035C	NA	NA	0.494137	0.135867
ANP1	YEL036C	-0.0917683	0.442647	0.0825499	-0.0416902
RAD23	YEL037C	-0.0488988	0.13786	-0.152643	0.178969
UTR4	YEL038W	0.169003	0.0231356	0.248148	0.0795187
CYC7	YEL039C	0.701757	-0.30977	0.586237	-0.502442
UTR2	YEL040W	0.00486663	-0.204963	-0.628675	0.0246902
YEF1	YEL041W	0.802246	0.247899	0.494967	0.259941
GDA1	YEL042W	-0.343072	0.386174	-0.038933	0.46507
YEL043W	YEL043W	-0.13105	-0.259692	0.162359	-0.157875
IES6	YEL044W	0.0499286	-0.306614	-0.260024	0.00498289
YEL045C	YEL045C	NA	NA	NA	NA
GLY1	YEL046C	-0.111368	0.0719447	0.256121	0.297811
YEL047C	YEL047C	-0.167923	-0.0919344	0.0738049	0.20096
TCA17	YEL048C	-0.395974	0.2136	-0.286516	0.260771
PAU2	YEL049W	0.0569212	-0.0951732	-0.104757	0.220825
RML2	YEL050C	-0.151563	0.207122	0.0496794	-0.0434342
VMA8	YEL051W	0.455104	-0.00156878	-0.140933	-0.151646
AFG1	YEL052W	-0.503272	-0.591303	-0.042612	-0.174401
MAK10	YEL053C	-0.0778577	0.344816	-0.049912	-0.0403946
RPL12A	YEL054C	-0.102648	-0.369149	-0.0287347	-0.324885
POL5	YEL055C	-0.233532	0.306863	0.0558997	0.128118
HAT2	YEL056W	0.000357107	0.0360346	0.0151978	0.0631
YEL057C	YEL057C	-0.301133	-0.27464	-0.0529848	0.31658
PCM1	YEL058W	0.340913	-0.0698435	0.102315	-0.339999
SOM1	YEL059C-A	-0.48251	-0.597947	-0.0344318	0.0557253
YEL059W	YEL059W	1.15935	NA	1.03146	0.08397
PRB1	YEL060C	0.160615	0.143839	0.604591	0.725841
CIN8	YEL061C	0.160283	0.0710452	0.489154	0.319403
NPR2	YEL062W	-0.140268	0.0273312	0.0197489	-0.0653589
CAN1	YEL063C	0.248563	0.197904	0.305368	0.0632412
AVT2	YEL064C	-0.0271294	0.700927	-0.0277132	0.337923
SIT1	YEL065W	1.21998	0.563897	0.729163	0.332691
HPA3	YEL066W	-0.243331	-0.209531	-0.361426	0.0112115
YEL067C	YEL067C	0.554762	0.395309	0.205793	0.541557
YEL068C	YEL068C	-0.0236687	-0.0689051	-0.0394479	0.39722
HXT13	YEL069C	NA	NA	NA	NA
DSF1	YEL070W	0.950902	0.450121	-0.190346	0.254709
DLD3	YEL071W	-0.325632	0.458426	-0.382852	0.0548118
RMD6	YEL072W	0.0300718	0.219081	-0.144172	-0.187689
YEL073C	YEL073C	0.382852	0.212603	-0.207621	0.0446799
YEL074W	YEL074W	-0.710893	-0.317327	-0.221573	0.112364
YEL075C	YEL075C	0.311929	-0.201475	0.166429	0.311929
YEL075W-A	YEL075W-A	-0.193502	-0.146746	-0.060974	-0.144006
YEL076C	YEL076C	0.289091	-0.290918	0.419393	0.608743
YEL076C-A	YEL076C-A	0.265588	-0.0418563	0.273395	0.384928
YEL077C	YEL077C	0.541474	-0.0972494	0.37189	-0.082417
MNN1	YER001W	-0.949241	-0.128476	0.116018	-0.0241089
NOP16	YER002W	-0.298226	0.162359	-0.306614	-0.401123
PMI40	YER003C	0.281616	0.109208	0.144089	0.252882
FMP52	YER004W	0.157958	0.150649	-0.206209	0.0492227
YND1	YER005W	-0.0267415	-0.278461	0.152643	-0.0420224
NUG1	YER006W	-0.440155	0.418563	-0.0235193	0.284772
TMA20	YER007C-A	-0.223898	-0.21061	-0.246819	-0.378866
PAC2	YER007W	-0.310434	-0.016402	-0.159685	-0.20297
SEC3	YER008C	0.131964	0.211192	0.0798924	-0.0643773
NTF2	YER009W	-0.39697	-0.126981	-0.480849	-0.441816
YER010C	YER010C	0.0388583	-0.350131	-0.192755	-0.423546
TIR1	YER011W	0.851244	0.839617	-0.316995	0.17573
PRE1	YER012W	0.526526	0.281533	-0.194831	-0.223067
PRP22	YER013W	-0.0504186	-0.16103	0.630336	0.237352
BUD25	YER014C-A	NA	NA	NA	NA
HEM14	YER014W	-0.267747	0.408597	-0.129223	0.174816
FAA2	YER015W	-0.217337	-0.526526	0.031658	0.221739
BIM1	YER016W	0.167591	0.21252	-0.126898	0.107398
AFG3	YER017C	-0.0786466	0.153971	0.390327	0.403116
SPC25	YER018C	0.169252	-0.455104	-0.0159702	-0.255955
SBH2	YER019C-A	-0.152726	-0.65525	-0.0926818	-0.208036
ISC1	YER019W	0.282032	-0.383849	0.351875	-0.0939192
GPA2	YER020W	0.548118	-0.425207	0.533169	-0.129223
RPN3	YER021W	0.561406	0.110039	0.128559	-0.152061
SRB4	YER022W	-0.0486413	0.0292745	-0.0129389	-0.203219
PRO3	YER023W	0.288593	-0.114856	-0.0896422	-0.175398
YAT2	YER024W	-0.329951	-0.0442398	-0.291084	0.33676
GCD11	YER025W	-0.120337	0.0380942	0.24765	0.0547545
CHO1	YER026C	-0.130701	0.179218	-0.306282	-0.0520463
GAL83	YER027C	0.186028	0.0738215	0.076695	0.12233
MIG3	YER028C	0.797263	-0.652759	-0.450952	-0.0367073
SMB1	YER029C	0.0568548	0.021933	-0.0282696	-0.215427
CHZ1	YER030W	-0.024167	-0.0953393	-0.176228	0.0917683
YPT31	YER031C	0.211358	0.0416254	-0.0789373	0.0700096
FIR1	YER032W	0.303126	-0.0388234	0.278045	-0.010788
ZRG8	YER033C	0.798093	-0.242584	0.898582	-0.107797
YER034W	YER034W	-0.0146414	0.27082	-0.0787795	0.369731
EDC2	YER035W	0.919344	0.00398631	0.332193	-0.26127
ARB1	YER036C	-0.045037	0.0511577	0.325217	-0.099907
PHM8	YER037W	2.48065	-1.52892	-0.05291	-1.49321
KRE29	YER038C	-0.0894263	0.275388	-0.0665216	0.243913
HVG1	YER039C	0.328206	-0.681826	0.0773179	0.0519383
YER039C-A	YER039C-A	0.0860047	-0.589642	0.157958	0.216424
GLN3	YER040W	-0.00997409	-0.00462579	0.163937	0.126649
YEN1	YER041W	0.218334	-0.00527356	0.321978	0.117372
MXR1	YER042W	-0.89526	0.548118	-0.766535	0.0901903
SAH1	YER043C	-0.2087	0.061738	-0.137694	0.269408
ERG28	YER044C	0.0910183	0.00963359	-0.752417	-0.343155
MEI4	YER044C-A	0.191792	0.573033	-0.0631665	0.555592
ACA1	YER045C	0.312178	0.405275	0.0682407	0.429359
SPO73	YER046W	-0.212271	-0.405109	-0.362339	0.151912
SAP1	YER047C	-0.096502	-0.157293	0.262848	-0.0557752
CAJ1	YER048C	-0.0700096	0.117679	-0.0812045	0.165764
ISD11	YER048W-A	0.196077	-0.303458	0.104724	-0.242252
TPA1	YER049W	-0.326878	0.357772	-0.28826	NA
RSM18	YER050C	-0.0754078	0.020679	0.164768	0.34764
JHD1	YER051W	0.31251	0.179301	0.414411	0.0351294
HOM3	YER052C	-0.218583	0.108378	-0.894429	0.548949
PIC2	YER053C	0.424376	-0.455104	-0.190014	-0.818025
YER053C-A	YER053C-A	-0.587483	-0.191841	0.219579	0.693452
GIP2	YER054C	0.100555	-0.0579676	0.000166096	-0.14036
HIS1	YER055C	-0.19699	-0.0542471	-0.841278	0.512407
FCY2	YER056C	0.23976	0.327791	-0.166512	-0.390327
RPL34A	YER056C-A	-0.401953	-0.513238	-0.266502	-0.214347
HMF1	YER057C	-0.301382	-0.347557	-0.41358	-0.224479
PET117	YER058W	0.118825	0.157792	-0.562236	0.34573
PCL6	YER059W	0.013595	0.148739	-0.390327	-0.0342657
FCY21	YER060W	-0.820516	-0.329618	-0.670199	-0.162243
FCY22	YER060W-A	-0.182872	-0.288426	-0.117945	-0.221382
CEM1	YER061C	-0.106468	0.163605	-0.354616	-0.00237518
HOR2	YER062C	1.05305	-1.15105	0.17	-0.338421
THO1	YER063W	0.149404	-0.200229	-0.178221	0.0294987
YER064C	YER064C	-0.0514567	-0.0145766	0.0165432	0.0110703
ICL1	YER065C	0.198734	0.0622871	-0.125735	1.21749
YER066C-A	YER066C-A	NA	NA	NA	NA
RRT13	YER066W	-0.0819437	-0.30869	-0.527771	-0.220825
YER067W	YER067W	1.00571	0.649437	-0.388915	-0.0514068
MOT2	YER068W	-0.152393	0.164186	0.318988	0.24275
ARG5,6	YER069W	-0.345314	0.000332193	-0.224562	0.849583
RNR1	YER070W	0.257366	-0.0384646	0.582168	0.285852
YER071C	YER071C	0.026808	0.13453	-0.0434342	0.0299804
VTC1	YER072W	0.658572	-0.292496	-0.171661	-0.764043
ALD5	YER073W	-1.26482	-0.369149	-0.183453	0.840448
RPS24A	YER074W	-0.222403	-0.218583	0.174816	0.282696
YOS1	YER074W-A	-0.437664	-0.293658	0.0266502	0.177981
PTP3	YER075C	-0.161363	-0.166013	0.133276	-0.411919
YER076C	YER076C	0.0580756	-0.337923	0.0522373	-0.0170913
YER077C	YER077C	0.116517	0.220493	0.266668	0.162941
ICP55	YER078C	-0.0436003	0.0093097	-0.148988	0.0236023
YER079W	YER079W	0.642793	0.249892	-0.190679	0.29914
AIM9	YER080W	-0.0378957	0.0583912	0.0765704	0.00769026
SER3	YER081W	0.274557	-0.162774	0.509584	0.538983
UTP7	YER082C	-0.417317	0.296814	-0.0308358	0.187357
GET2	YER083C	0.145002	-0.0287264	0.345397	-0.19616
YER084W	YER084W	NA	NA	NA	NA
YER085C	YER085C	-0.160632	-0.777331	-0.136614	0.229296
ILV1	YER086W	-0.255539	-0.0158539	-0.319486	0.0130053
SBH1	YER087C-B	-0.000703418	-0.020571	0.192755	0.292994
AIM10	YER087W	0.300136	0.0584493	0.17382	0.115969
DOT6	YER088C	-0.56805	-0.624522	0.530678	0.0475866
PTC2	YER089C	-0.278544	-0.406936	0.100405	0.453443
TRP2	YER090W	-0.256287	0.0132628	-0.44846	0.0537737
MET6	YER091C	-0.653589	-0.648606	0.0978557	0.456599
YER091C-A	YER091C-A	NA	NA	NA	NA
IES5	YER092W	0.198153	0.301216	-0.524034	0.104225
TSC11	YER093C	0.0375876	0.157459	0.112032	0.00249145
AIM11	YER093C-A	0.236604	-0.234943	0.309687	0.0918513
PUP3	YER094C	0.326296	-0.260024	-0.145833	-0.506594
RAD51	YER095W	0.32721	-0.414411	0.614557	-0.120752
SHC1	YER096W	-1.30053	-1.01734	-0.304538	0.292745
YER097W	YER097W	-1.06053	0.0716706	NA	NA
UBP9	YER098W	0.454523	-0.249477	0.43019	0.155881
PRS2	YER099C	-0.145916	0.1166	-0.173239	-0.295984
UBC6	YER100W	0.125818	0.130303	-0.336844	0.0232535
AST2	YER101C	0.186028	0.0671611	0.00935538	-0.0320483
RPS8B	YER102W	-0.317493	-0.164518	-0.324635	-0.14658
SSA4	YER103W	0.360761	-0.424376	0.369066	-0.179052
RTT105	YER104W	0.064163	0.383683	0.0256672	0.0652344
NUP157	YER105C	-0.00592964	0.140435	0.179467	0.140767
MAM1	YER106W	-0.0629181	-0.704249	-0.130884	0.130469
GLE2	YER107C	-0.0127064	-0.273893	0.0609491	-0.362339
FLO8	YER109C	-0.143175	0.0582749	-0.137279	0.0715543
KAP123	YER110C	-0.742451	0.056506	0.183204	0.254211
SWI4	YER111C	-0.555592	-0.589642	0.72335	0.121416
LSM4	YER112W	-0.332525	0.142179	-0.552271	0.044479
TMN3	YER113C	-0.143923	-0.110952	0.121333	-0.031839
BOI2	YER114C	0.100405	0.0868684	0.348802	0.274723
SPR6	YER115C	-0.298392	-0.563067	-0.247401	-0.218251
SLX8	YER116C	-0.315002	-0.0921752	0.16784	0.146497
RPL23B	YER117W	-0.803076	-0.546457	-0.749095	-0.543135
SHO1	YER118C	-0.694283	0.226971	-0.734146	-0.127894
AVT6	YER119C	0.457596	-0.253546	0.0878567	NA
YER119C-A	YER119C-A	NA	NA	NA	NA
SCS2	YER120W	-0.0135983	-0.313175	0.163439	-0.0629505
YER121W	YER121W	0.668538	-0.333272	0.629505	0.00548118
GLO3	YER122C	-0.136697	-0.105554	0.121915	0.0883716
YCK3	YER123W	-0.406936	-0.344484	-0.0830482	-0.666877
DSE1	YER124C	0.282862	-0.483341	0.579676	-0.443477
RSP5	YER125W	-0.173737	-0.399711	0.273062	0.094841
NSA2	YER126C	-0.613726	0.109042	-0.246155	-0.123874
LCP5	YER127W	-0.392818	0.278128	-0.580507	-0.555592
YER128W	YER128W	-0.189018	0.108876	0.273644	0.44846
SAK1	YER129W	-0.247733	-0.123659	0.193751	0.0872587
YER130C	YER130C	0.268163	0.146912	-0.382022	0.0608411
RPS26B	YER131W	0.0130386	0.136697	-0.0931801	0.0709813
PMD1	YER132C	-0.237767	-0.250473	0.0689881	0.0921254
GLC7	YER133W	0.249311	-0.149902	0.450121	0.250058
YER134C	YER134C	0.204382	-0.0495798	-0.158456	-0.0168588
YER135C	YER135C	NA	NA	NA	0.921835
GDI1	YER136W	-0.106999	0.19807	0.048824	0.359433
YER137C	YER137C	-0.295402	-0.365329	0.307361	-0.464239
YER138W-A	YER138W-A	-0.585075	0.752001	-1.92423	-0.577739
RTR1	YER139C	0.474205	0.254626	0.256121	0.243746
YER140W	YER140W	-0.147577	0.298143	0.0601511	0.22722
COX15	YER141W	-0.183537	0.1068	0.119091	0.387835
MAG1	YER142C	0.668538	-0.05122	-0.342491	-0.178471
DDI1	YER143W	0.177059	0.292496	0.0530595	0.0786466
UBP5	YER144C	0.455935	-0.34083	0.392984	-0.274557
FTR1	YER145C	0.535661	0.329784	0.331445	0.204132
LSM5	YER146W	-0.544796	-0.618709	0.231871	0.120843
SCC4	YER147C	0.0852075	0.177474	0.385344	0.248646
SPT15	YER148W	0.00323888	0.194748	-0.361177	-0.0569628
PEA2	YER149C	-0.131631	0.151148	-0.2136	0.12233
SPI1	YER150W	-0.456765	0.161529	0.249311	-0.43102
UBP3	YER151C	0.146165	0.119506	0.214015	-0.0788127
YER152C	YER152C	0.384513	-0.22722	0.636149	0.441816
PET122	YER153C	0.380112	-0.271152	0.0795602	-0.849583
OXA1	YER154W	-0.246321	0.0380635	0.187357	0.222486
BEM2	YER155C	0.0794771	0.0615387	-0.0403863	-0.250473
YER156C	YER156C	-0.331279	0.156297	0.0693286	-0.0332359
COG3	YER157W	-0.0287015	0.0230849	0.0199648	-0.228798
YER158C	YER158C	0.233448	-0.230791	0.236937	0.0539813
BUR6	YER159C	0.0470302	0.175066	-0.383683	-0.0331362
SPT2	YER161C	0.377952	0.207787	0.106551	-0.25637
RAD4	YER162C	0.543966	0.00246653	0.429359	0.208119
YER163C	YER163C	-0.0029233	-0.110952	-0.8446	0.123576
CHD1	YER164W	-0.192838	-0.061655	0.679334	0.402535
PAB1	YER165W	-0.0188353	-0.0595813	0.428529	0.297811
DNF1	YER166W	0.189018	-0.072335	0.247733	-0.0597947
BCK2	YER167W	-0.168256	0.0188054	0.0693452	0.225891
CCA1	YER168C	0.09127	-0.0234611	0.28253	-0.0109956
RPH1	YER169W	-0.380776	-0.0296897	0.215427	-0.0802329
ADK2	YER170W	0.0285503	-0.151231	0.040785	0.304289
RAD3	YER171W	-0.117928	0.172574	0.0541973	-0.0242833
BRR2	YER172C	-0.255539	-0.0763794	0.142428	-0.297645
RAD24	YER173W	-0.00871176	0.094758	-0.30487	-0.177723
GRX4	YER174C	0.0128226	-0.262848	-0.0415739	-0.511577
TMT1	YER175C	1.02565	0.271402	-0.553101	0.267581
ECM32	YER176W	-0.0549613	0.3787	0.383184	0.263512
BMH1	YER177W	0.403614	0.184782	0.0728167	-0.0157625
PDA1	YER178W	0.428529	0.174318	0.101402	0.118842
DMC1	YER179W	-0.10783	-0.236687	0.0596369	0.0422134
ISC10	YER180C	-0.15256	-0.13105	-0.102149	-0.0519051
YER181C	YER181C	NA	NA	NA	NA
FMP10	YER182W	-0.269907	-0.421636	-0.501611	-0.564728
FAU1	YER183C	0.0898582	0.0119589	-0.129406	-0.161861
YER184C	YER184C	-0.171162	0.0767033	-0.176394	-0.0427698
PUG1	YER185W	-0.160449	-0.213019	-0.226472	0.177839
YER186C	YER186C	0.0943261	-0.00759393	-0.137113	0.0146779
YER187W	YER187W	-0.0808806	-0.750756	NA	-1.18427
YER188W	YER188W	0.0557253	-0.43592	0.711723	-0.725841
YER189W	YER189W	0.316995	-0.214264	0.265837	0.246404
YRF1-2	YER190W	0.680995	0.201226	0.185031	0.041358
DEG1	YFL001W	-0.212936	0.211856	-0.177391	0.0541806
SPB4	YFL002C	0.0368734	0.167425	0.374797	-0.257117
MSH4	YFL003C	-0.363917	-0.429359	-0.460918	-0.0395309
VTC2	YFL004W	0.43102	-0.116932	0.136116	-0.145417
SEC4	YFL005W	0.440155	-0.346726	0.227054	-0.272896
BLM10	YFL007W	0.0145127	0.392818	0.511577	0.311929
SMC1	YFL008W	0.305534	0.247899	0.39697	0.278378
CDC4	YFL009W	-0.0539481	-0.33485	0.335266	0.0611733
WWM1	YFL010C	-0.145833	-0.0789788	-0.508255	-0.340996
AUA1	YFL010W-A	NA	-0.0544796	-0.413248	NA
HXT10	YFL011W	0.350962	-0.21267	-0.647776	0.690131
YFL012W	YFL012W	NA	NA	-0.305867	1.00821
YFL012W-A	YFL012W-A	NA	NA	NA	NA
IES1	YFL013C	0.106136	0.11361	0.500781	0.3787
HSP12	YFL014W	-1.13444	-0.871176	-0.0237518	-0.127396
YFL015C	YFL015C	NA	NA	NA	0.911869
MDJ1	YFL016C	0.566389	-0.1602	0.664386	-0.112779
GNA1	YFL017C	-0.0815533	-0.0205295	-0.566389	-0.405441
SMX2	YFL017W-A	-0.220576	-0.300468	-0.0254211	-0.0451458
LPD1	YFL018C	0.543135	0.591303	0.280537	0.0806066
YFL019C	YFL019C	NA	NA	NA	NA
PAU5	YFL020C	-0.127313	-0.446799	-0.577185	-0.36508
GAT1	YFL021W	-0.267664	-0.216008	0.62037	0.34847
FRS2	YFL022C	-0.139936	0.0631582	0.028743	0.123127
BUD27	YFL023W	-0.267664	0.509085	0.0356692	0.266917
EPL1	YFL024C	0.262017	-0.421885	0.749095	-0.0893599
BST1	YFL025C	-0.0233199	0.112613	0.574694	0.437747
STE2	YFL026W	-0.687639	0.0209448	-1.59785	-0.112456
GYP8	YFL027C	-0.357024	-0.172657	-0.0312095	-0.159286
CAF16	YFL028C	-0.0804488	0.100821	-0.364831	0.231704
CAK1	YFL029C	0.302129	-0.035009	-0.0689798	-0.0465726
AGX1	YFL030W	-0.38933	-0.022531	0.0962529	0.120918
HAC1	YFL031W	-0.101983	-0.4272	-0.169917	-0.0730824
YFL032W	YFL032W	NA	NA	NA	NA
RIM15	YFL033C	-0.0955054	-0.204465	0.236937	0.258363
RPL22B	YFL034C-A	-0.729994	-0.306946	-0.955885	-0.624522
MOB2	YFL034C-B	0.0746022	0.035063	-0.250058	-0.296565
YFL034W	YFL034W	-0.121998	-0.0462828	0.385344	0.403614
RPO41	YFL036W	0.234528	-0.237352	0.291084	-0.307278
TUB2	YFL037W	0.103727	-0.161944	0.0764127	0.162442
YPT1	YFL038C	0.30296	0.120835	-0.205129	-0.237518
ACT1	YFL039C	0.0146995	-0.0824419	-0.15339	0.151455
YFL040W	YFL040W	NA	NA	NA	NA
FET5	YFL041W	0.131881	0.297977	0.234113	0.168397
YFL042C	YFL042C	0.596286	0.300884	0.2719	0.392154
OTU1	YFL044C	0.561406	0.294904	0.345065	0.232203
SEC53	YFL045C	-0.535661	-0.00773179	-0.508255	0.160698
FMP32	YFL046W	0.421885	-0.152809	0.342823	-0.169335
RGD2	YFL047W	-0.149819	0.162359	-0.111866	0.21443
EMP47	YFL048C	0.285686	0.314171	-0.0480019	-0.159286
SWP82	YFL049W	0.134621	0.198319	-0.355363	-0.242169
ALR2	YFL050C	0.218666	0.123077	0.31932	0.453443
YFL051C	YFL051C	NA	0.315749	-0.865362	-0.888616
YFL052W	YFL052W	NA	NA	0.509999	0.253131
DAK2	YFL053W	-0.271983	-0.297562	0.486662	NA
YFL054C	YFL054C	-0.294904	-0.457596	0.153631	0.148075
AGP3	YFL055W	-0.0553101	-0.292828	0.0519383	0.252633
AAD6	YFL056C	-0.106435	-0.0881723	0.156712	0.0587151
AAD16	YFL057C	0.0582251	-0.0240508	0.230376	0.270322
THI5	YFL058W	-0.996578	-0.470053	-0.246072	0.663555
SNZ3	YFL059W	-0.172823	-0.924326	-0.21252	-0.167923
SNO3	YFL060C	0.0683902	-1.07714	0.183786	-0.473375
DDI2	YFL061W	-0.491645	-0.442481	0.37189	-0.465983
COS4	YFL062W	-0.0588529	0.192838	0.123908	0.475866
YFL063W	YFL063W	-0.700927	0.0888616	0.17137	0.174401
YFL064C	YFL064C	0.462578	-0.00544796	0.349135	0.345314
YFL065C	YFL065C	0.136863	-0.203285	1.01153	0.53483
YFL066C	YFL066C	0.336428	0.158082	0.295901	0.131465
YFL067W	YFL067W	0.217752	-0.171893	-0.833804	-1.19257
YFL068W	YFL068W	0.254294	-0.177532	-0.524865	-1.01485
LOC1	YFR001W	-0.598778	0.280537	-0.323971	0.211524
NIC96	YFR002W	-0.304455	-0.0403116	0.0297728	-0.0294821
YPI1	YFR003C	0.357938	0.0474205	-0.247899	0.188769
RPN11	YFR004W	0.55061	-0.228798	0.297479	-0.35063
SAD1	YFR005C	0.257449	0.415241	0.269491	0.142843
YFR006W	YFR006W	-0.0976647	0.626183	-0.525695	0.210361
YFH7	YFR007W	0.342574	0.293077	-0.102398	-0.0836545
FAR7	YFR008W	0.445138	0.301382	-0.101651	0.123086
GCN20	YFR009W	-0.0756569	-0.022423	0.0820848	-0.130635
UBP6	YFR010W	0.391821	0.0950071	0.03033	0.0368983
AIM13	YFR011C	0.171744	0.0339169	-0.06261	0.0631332
YFR012W	YFR012W	-1.31548	-1.24738	0.0383683	0.80972
YFR012W-A	YFR012W-A	-1.4085	-1.13195	-0.232203	0.193004
IOC3	YFR013W	-0.17	-0.0155383	0.013595	-0.0721523
CMK1	YFR014C	0.0658074	0.0770687	-0.0985782	0.0984952
GSY1	YFR015C	0.56888	0.304704	0.43974	-0.00847092
YFR016C	YFR016C	0.0210859	0.285021	-0.252799	0.173986
YFR017C	YFR017C	0.274308	-0.186028	0.152668	0.308109
YFR018C	YFR018C	-0.407684	0.17656	-0.544796	0.394977
FAB1	YFR019W	0.352789	-0.0888616	0.211192	-0.072418
YFR020W	YFR020W	-0.394479	-0.173156	-0.043509	-0.087865
ATG18	YFR021W	0.629505	-0.211773	0.16892	-0.526526
ROG3	YFR022W	0.0686809	-0.190014	0.320234	0.247401
PES4	YFR023W	NA	-1.42345	-0.37463	0.350879
LSB3	YFR024C-A	0.69802	-0.156587	0.371641	0.0998655
HIS2	YFR025C	0.0801415	-0.115437	-0.304289	0.159785
ULI1	YFR026C	0.0710311	0.0617048	-0.0142926	0.0807145
ECO1	YFR027W	0.0592964	-0.25828	-0.100571	-0.485832
CDC14	YFR028C	0.141265	-0.461748	0.31276	-0.313922
PTR3	YFR029W	0.403614	-0.407767	0.508255	-0.299555
MET10	YFR030W	-0.278378	0.196575	0.159619	0.382686
SMC2	YFR031C	0.247401	0.104076	-0.187689	-0.148058
RPL2A	YFR031C-A	-0.196642	-0.312344	-0.0347972	0.0705744
RRT5	YFR032C	0.680995	-0.572202	2.6019	1.21167
RPL29	YFR032C-A	-0.737468	-0.815533	-0.319569	-0.276717
QCR6	YFR033C	-0.0971664	0.130884	-0.294904	-0.419809
PHO4	YFR034C	-0.51656	0.10597	0.000905225	-0.0795137
YFR035C	YFR035C	-0.0249145	-0.573033	-0.196326	-0.191509
CDC26	YFR036W	0.327044	-0.749925	0.704249	-0.288509
RSC8	YFR037C	0.438495	0.232203	0.0635568	-0.240092
YFR039C	YFR039C	0.145999	0.229711	0.0631415	0.195329
SAP155	YFR040W	0.223732	-0.0744112	0.28743	-0.20297
ERJ5	YFR041C	-0.0672192	0.524034	-0.398382	0.26019
KEG1	YFR042W	0.329618	-0.28743	0.322227	-0.169003
IRC6	YFR043C	-0.237186	0.109291	-0.408182	-0.0142095
DUG1	YFR044C	0.635319	0.559745	-0.188602	-0.192007
YFR045W	YFR045W	0.0271983	0.118261	-0.115852	-0.116907
CNN1	YFR046C	0.0488107	0.123077	-0.365827	-0.0190596
BNA6	YFR047C	0.100438	-0.593795	-0.102315	-0.258944
RMD8	YFR048W	0.320317	-0.233781	0.555592	-0.407351
YMR31	YFR049W	0.416071	-0.466731	-0.145916	-0.356443
PRE4	YFR050C	0.511577	-0.0804737	0.0837292	-0.426037
RET2	YFR051C	0.519882	0.299306	0.19209	0.159785
RPN12	YFR052W	0.693452	0.199814	0.0967512	0.119423
HXK1	YFR053C	1.22911	0.779823	0.303375	-0.808889
YFR054C	YFR054C	0.714215	-0.709564	0.0834717	-0.0494137
IRC7	YFR055W	-0.483341	0.320898	-0.0801083	-0.222901
YFR056C	YFR056C	NA	0.312926	NA	NA
YFR057W	YFR057W	NA	NA	NA	NA
ERG26	YGL001C	0.362671	-0.0554098	-0.347557	-0.163024
ERP6	YGL002W	0.324137	-0.701757	0.137362	-0.664386
CDH1	YGL003C	-0.0238431	0.125071	-0.0457596	-0.0319736
RPN14	YGL004C	0.120752	-0.048849	0.084377	0.0475119
COG7	YGL005C	0.246155	-0.0336562	0.265837	-0.114723
PMC1	YGL006W	0.652759	0.0118011	0.0701259	0.201724
YGL007W	YGL007W	-0.120586	-0.557918	0.242086	-0.169751
PMA1	YGL008C	0.0968093	-0.385427	0.772348	-0.000290669
LEU1	YGL009C	-0.990765	-0.204058	0.137445	1.78886
YGL010W	YGL010W	0.400375	-0.00357273	0.102033	-0.377371
SCL1	YGL011C	0.0987443	-0.163522	-0.239677	-0.197323
ERG4	YGL012W	0.664386	0.557253	0.251968	0.392818
PDR1	YGL013C	0.242999	0.122994	-0.218666	-0.37953
PUF4	YGL014W	0.045145	-0.119756	0.518221	0.0346809
YGL015C	YGL015C	-0.366243	-0.0976647	-0.041275	0.679334
KAP122	YGL016W	-0.671029	-0.00896921	0.208783	0.280869
ATE1	YGL017W	0.286018	-0.177142	0.415241	-0.292745
JAC1	YGL018C	-0.32912	0.184367	-0.539813	-0.450121
CKB1	YGL019W	0.142428	-0.0890277	-0.147411	-0.226971
GET1	YGL020C	-0.260024	0.246653	-0.783145	-0.297396
ALK1	YGL021W	0.49912	-0.204714	0.356941	-0.184284
STT3	YGL022W	-0.0223317	0.0258363	0.0540644	-0.0521044
PIB2	YGL023C	0.146912	0.310517	-0.151065	-0.0214763
YGL024W	YGL024W	-0.0426619	-0.751586	0.257366	0.612065
PGD1	YGL025C	0.0308981	-0.0881141	0.411089	0.025911
TRP5	YGL026C	0.000415241	0.238431	-0.096419	0.541474
CWH41	YGL027C	-0.0701093	0.326213	-0.0614889	0.171495
SCW11	YGL028C	0.562236	-0.191177	0.808889	-0.199565
CGR1	YGL029W	-0.58549	-0.0460535	-0.386423	-0.317327
RPL30	YGL030W	-0.82633	-0.754908	-0.353536	0.0317742
RPL24A	YGL031C	-0.663555	-0.661894	-0.569711	-0.428529
AGA2	YGL032C	NA	-1.11866	NA	-0.360927
HOP2	YGL033W	NA	NA	NA	NA
YGL034C	YGL034C	NA	0.489984	NA	NA
MIG1	YGL035C	-0.197572	0.151148	0.135385	-0.590473
YGL036W	YGL036W	0.404445	-0.249809	0.379032	0.0146995
PNC1	YGL037C	0.94675	-0.705079	0.166013	0.0567219
OCH1	YGL038C	-0.101568	0.370893	-0.0521958	0.0280786
YGL039W	YGL039W	0.935123	0.110255	-0.162359	0.0624522
HEM2	YGL040C	-0.0858718	0.0242252	-0.106219	0.0032804
YGL041C	YGL041C	0.14766	0.164934	-0.336927	-0.519882
YGL042C	YGL042C	NA	0.218085	NA	-0.958376
DST1	YGL043W	-0.13595	0.240757	-0.432764	-0.0617048
RNA15	YGL044C	-0.19234	0.351211	-0.196326	0.0940687
RIM8	YGL045W	0.250764	0.00363751	0.642931	0.266003
ALG13	YGL047W	-0.0925572	-0.397801	-0.439325	0.012125
RPT6	YGL048C	0.236355	0.256536	-0.11552	-0.181709
TIF4632	YGL049C	0.144255	0.0122911	0.431851	0.155134
TYW3	YGL050W	-0.599608	0.0112696	0.00753247	0.406604
MST27	YGL051W	-0.0592964	-0.0514484	-0.215261	-0.0166096
YGL052W	YGL052W	0.306033	0.578846	0.402784	0.475866
PRM8	YGL053W	-0.246072	-0.342906	-0.371641	-0.0574195
ERV14	YGL054C	-0.558084	-0.00420224	0.0460087	0.427698
OLE1	YGL055W	-0.543966	-0.19998	0.0949324	-0.304206
SDS23	YGL056C	-0.555592	-0.198485	0.461748	0.335764
GEP7	YGL057C	-0.0892104	0.0316995	-0.155549	-0.100746
RAD6	YGL058W	0.103063	-0.346394	-0.0393109	-0.437664
PKP2	YGL059W	-0.0225891	0.129472	-0.414411	-0.172491
YBP2	YGL060W	-0.264509	0.0406521	0.0174152	0.094675
DUO1	YGL061C	-0.30595	0.217752	-0.21659	0.1019
PYC1	YGL062W	-0.170334	-0.46507	0.0397552	0.48251
PUS2	YGL063W	-0.11444	-0.0204132	0.15339	0.299638
MRH4	YGL064C	-0.171495	0.316663	-0.29698	-0.0346394
ALG2	YGL065C	0.185281	0.281783	0.445138	0.245574
SGF73	YGL066W	0.115603	0.105803	0.328788	0.377952
NPY1	YGL067W	-0.108544	-0.347141	-0.0932411	-0.208866
MNP1	YGL068W	-0.221905	-0.235691	0.0315733	0.0367073
YGL069C	YGL069C	0.12341	0.350463	-0.581337	-0.382022
RPB9	YGL070C	-0.207288	0.311514	-0.428529	-0.0829652
AFT1	YGL071W	0.248812	-0.0874498	0.811381	0.131216
YGL072C	YGL072C	0.0426868	-0.454274	-0.354034	-0.227785
HSF1	YGL073W	0.0785719	0.211109	0.0793692	0.116683
YGL074C	YGL074C	NA	NA	NA	NA
MPS2	YGL075C	-0.0857888	-0.316081	0.475036	0.0768802
RPL7A	YGL076C	-0.9127	-0.473209	0.570541	0.940936
HNM1	YGL077C	-0.1068	-0.393648	-0.0228383	-0.294323
DBP3	YGL078C	-0.382022	0.102149	-0.0235026	-0.181377
YGL079W	YGL079W	0.0624522	0.41358	-0.233199	0.197156
FMP37	YGL080W	-0.0782314	-0.653589	-0.260605	-1.2532
YGL081W	YGL081W	-0.391572	-0.521543	-0.450121	-0.275554
[truncated: 4,184 more rows]
